# Supplementary material for: Chlamydomonas proteases: classification, phylogeny, and molecular mechanisms
Source: J Exp Bot. 2021 Sep 1;72(22):7680–93. doi: 10.1093/jxb/erab383 (PMC8643629; doi:10.1093/jxb/erab383)
Supplement: erab383_suppl_Supplementary_Tables_S1_S3 [file erab383_suppl_supplementary_tables_s1_s3.xlsx]

## Sheet: Table S1
Table S1 Chlamydomonas proteases
Gene locus	Clan	Family	Phylogenetic type	Name according to homologues in other species	Arabidopsis closest homologue
Cre16.g668050	AA	A1	bacterial	Aspartyl protease
Cre01.g026500	AA	A1	plant	Eukaryotic aspartyl protease family protein	AT5G43100.1
Cre01.g051950	AA	A1	plant	Eukaryotic aspartyl protease family protein	AT5G43100.1
Cre04.g226850	AA	A1	plant	aspartic proteinase A1 (Chlapsin)	AT1G11910.1
Cre02.g078858	AD	A22	plant	Presenilin-1	AT1G08700.1
Cre07.g332550	AD	A22	plant	signal peptide peptidase	AT2G03120.1
Cre07.g332786	AD	A22	plant	SIGNAL PEPTIDE PEPTIDASE-LIKE 2	AT1G63690.1
Cre14.g617300	AD	A22	plant	signal peptide peptidase	AT2G03120.1
Cre08.g386050	AA	A28	plant	Ubiquitin-associated (UBA) protein	AT3G56740.1
Cre10.g447300	AA	A28	plant	ubiquitin family protein	AT3G13235.3
Cre07.g333000	CA	C1	animal	cysteine proteinase1	AT4G36880.1
Cre12.g498850	CA	C1	animal	Cysteine proteinases superfamily protein	AT1G02305.1
Cre16.g659750	CA	C1	animal	Cysteine proteinases superfamily protein	AT4G01610.1
Cre02.g095087	CA	C1	bacterial	Cysteine proteinases superfamily protein	AT5G50260.1
Cre14.g631145	CA	C1	green algal
Cre14.g631150	CA	C1	green algal
Cre01.g010832	CA	C1	plant	Cysteine proteinases superfamily protein	AT3G45310.1
Cre03.g196250	CA	C1	plant	Cysteine proteinases superfamily protein	AT1G02300.1
Cre05.g247851	CA	C1	plant	Granulin repeat cysteine protease family protein	AT5G43060.1
Cre08.g376720	CA	C1	plant	Granulin repeat cysteine protease family protein	AT3G19390.1
Cre08.g381050	CA	C1	plant	senescence-associated gene 12	AT5G45890.1
Cre09.g404250	CA	C1	plant	Cysteine proteinases superfamily protein	AT3G48350.1
Cre09.g407700	CA	C1	plant	Granulin repeat cysteine protease family protein	AT1G47128.1
Cre10.g456950	CA	C1	plant	Cysteine proteinases superfamily protein	AT3G43960.1
Cre14.g618621	CA	C1	plant	Cysteine proteinases superfamily protein	AT3G48340.1
Cre14.g631100	CA	C1	plant	Papain family cysteine protease	AT4G11320.1
Cre14.g631148	CA	C1	plant	CYSTEINE PROTEASE FAMILY C1-RELATED
Cre17.g697300	CA	C1	plant	Cysteine proteinases superfamily protein	AT3G19400.1
Cre17.g736100	CA	C1	plant	Cysteine proteinases superfamily protein	AT1G29110.1
Cre33.g758847	CA	C1	plant	xylem cysteine peptidase 1	AT4G35350.1
Cre02.g119900	CA	C1	unclassified	Cysteine proteinases superfamily protein	AT1G02305.1
Cre08.g358522	CA	C1	unclassified	xylem cysteine peptidase 1	AT4G35350.1
Cre02.g094600	CD	C11	bacterial
Cre06.g304876	CA	C115	green algal
Cre03.g194250	CA	C12	animal	ubiquitin C-terminal hydrolase 3	AT4G17510.1
Cre06.g253300	CA	C12	plant	Peptidase C12, ubiquitin carboxyl-terminal hydrolase 1	AT1G65650.1
Cre06.g286600	CA	C121	animal	ubiquitin interaction motif-containing protein	AT1G43690.1
Cre03.g153800	CD	C13	plant	Peptidase C13 family	AT1G08750.2
Cre12.g483550	CD	C13	plant	beta vacuolar processing enzyme	AT1G62710.1
Cre03.g184700	CD	C14	plant	metacaspase 5	AT1G79330.1
Cre12.g517451	CD	C14	plant	metacaspase 2	AT4G25110.1
Cre14.g623439	CF	C15	plant	Peptidase C15, pyroglutamyl peptidase I-like	AT1G56700.1
Cre02.g117850	CA	C19	animal & plant	ubiquitin-specific protease 9	AT4G10570.1
Cre12.g533250	CA	C19	green algal	ubiquitin-specific protease 2	AT1G04860.1
Cre14.g608452	CA	C19	green algal	ubiquitin-specific protease 22	AT5G10790.1
Cre01.g010800	CA	C19	plant	ubiquitin-specific protease 25	AT3G14400.1
Cre01.g030450	CA	C19	plant	ubiquitin-specific protease 26	AT3G49600.1
Cre03.g191900	CA	C19	plant	ubiquitin-specific protease 13	AT3G11910.1
Cre05.g234850	CA	C19	plant	ubiquitin-specific protease 24	AT4G30890.2
Cre06.g248950	CA	C19	plant	ubiquitin-specific protease 18	AT4G31670.1
Cre06.g250750	CA	C19	plant	ubiquitin-specific protease 3	AT4G39910.1
Cre07.g336200	CA	C19	plant	ubiquitin-specific protease 12	AT5G06600.1
Cre12.g508250	CA	C19	plant	Ubiquitin carboxyl-terminal hydrolase-related protein	AT3G47890.1
Cre14.g629300	CA	C19	plant	ubiquitin-specific protease 23	AT5G57990.1
Cre17.g712200	CA	C19	plant	ubiquitin-specific protease 23	AT5G57990.1
Cre17.g721600	CA	C19	plant	Ubiquitin C-terminal hydrolases superfamily protein	AT4G22285.1
Cre17.g726050	CA	C19	plant	ubiquitin-specific protease 7	AT3G21280.1
Cre02.g080350	CA	C19	unclassified	ubiquitin-specific protease 14	AT3G20630.1
Cre06.g265150	CA	C19	unclassified	ubiquitin-specific protease 8	AT5G22030.1
Cre12.g519950	CA	C2	plant	adenylate kinase family protein	AT5G35170.1
Cre02.g112250	CA	C2	unclassified	calpain-type cysteine protease family	AT1G55350.3
Cre02.g112300	CA	C2	unclassified	calpain-type cysteine protease family	AT1G55350.5
Cre05.g241202	CA	C2	unclassified	calpain-type cysteine protease family	AT1G55350.1
Cre10.g448850	CA	C2	unclassified	calpain-type cysteine protease family	AT1G55350.5
Cre17.g728300	CA	C2	unclassified	calpain-type cysteine protease family	AT1G55350.5
Cre02.g092900	PC	C26	plant	GMP synthase (glutamine-hydrolyzing), putative / glutamine amidotransferase, putative	AT1G63660.1
Cre03.g167051	PC	C26	plant	pyridoxine biosynthesis 2	AT5G60540.1
Cre03.g181400	PC	C26	plant	para-aminobenzoate (PABA) synthase family protein	AT2G28880.1
Cre06.g275050	PC	C26	plant	gamma-glutamyl hydrolase 1	AT1G78660.1
Cre06.g308500	PC	C26	plant	carbamoyl phosphate synthetase A	AT3G27740.1
Cre07.g315050	PC	C26	plant	gamma-glutamyl hydrolase 1	AT1G78660.3
Cre14.g620300	PC	C26	plant	anthranilate synthase beta subunit 1	AT1G25220.1
Cre05.g234638	PB	C44	bacterial	GLN phosphoribosyl pyrophosphate amidotransferase 1	AT2G16570.1
Cre01.g004300	PB	C44	plant	glutamine-dependent asparagine synthase 1	AT3G47340.1
Cre08.g375500	PB	C44	plant	glutamine-fructose-6-phosphate transaminase (isomerizing)s;sugar binding;transaminases	AT3G24090.1
Cre13.g592200	PB	C44	plant	NADH-dependent glutamate synthase 1	AT5G53460.1
Cre06.g285001	PB	C45	green algal
Cre13.g563400	CE	C48	green algal
Cre01.g055050	CE	C48	plant	Cysteine proteinases superfamily protein	AT5G60190.1
Cre02.g142607	CE	C48	plant	UB-like protease 1A	AT3G06910.1
Cre06.g278197	CE	C48	plant	Cysteine proteinases superfamily protein	AT1G09730.1
Cre06.g296350	CE	C48	plant	UB-like protease 1A	AT3G06910.1
Cre16.g692600	CE	C48	plant	Cysteine proteinases superfamily protein (SMT7)	AT4G15880.1
Cre01.g029200	CD	C50	plant	homologue of separase	AT4G22970.1
Cre12.g510100	CA	C54	plant	Peptidase family C54 protein (ATG4)	AT2G44140.1
Cre03.g163550	PC	C56	bacterial
Cre10.g428950	PC	C56	bacterial
Cre01.g004900	PC	C56	plant
Cre01.g004950	PC	C56	plant
Cre01.g047450	CA	C65	plant	Cysteine proteinases superfamily protein	AT3G57810.2
Cre06.g253459	CA	C65	plant		AT1G28120.1
Cre10.g441500	CA	C65	plant		AT1G28120.1
Cre03.g197900	CA	C78	plant	Peptidase C78, ubiquitin fold modifier-specific peptidase 1/ 2	AT3G48380.1
Cre07.g319500	CA	C83	plant	phytochelatin synthase 1 (PCS1)	AT5G44070.1
Cre01.g028550	CA	C85	plant	Cysteine proteinases superfamily protein	AT3G62940.3
Cre05.g246050	CA	C85	plant	SEC-C motif-containing protein / OTU-like cysteine protease family protein	AT5G67170.1
Cre06.g274700	CA	C85	plant	OTU-like cysteine protease family protein	AT1G50670.1
Cre09.g392250	CA	C85	plant	Cysteine proteinases superfamily protein	AT5G03330.1
Cre09.g409050	CA	C85	plant	OTU-like cysteine protease family protein	AT1G50670.1
Cre12.g541100	CA	C85	plant	Cysteine proteinases superfamily protein	AT5G04250.1
Cre11.g475450	CA	C86	plant	Josephin family protein	AT3G54130.1
Cre12.g533600	CP	C97	green algal
Cre02.g074600	CP	C97	plant	PPPDE putative thiol peptidase family protein	AT4G25660.1
Cre12.g555850	CP	C97	plant	PPPDE putative thiol peptidase family protein	AT3G07090.1
Cre17.g698100	CP	C97	plant	PPPDE putative thiol peptidase family protein	AT2G25190.1
Cre02.g076200	MA	M1	bacterial	aminopeptidase M1	AT4G33090.1
Cre04.g213250	MA	M1	plant	Peptidase M1 family protein	AT1G63770.5
Cre09.g402256	MA	M1	plant	aminopeptidase M1	AT4G33090.1
Cre17.g736650	MA	M1	plant	Peptidase M1 family protein	AT1G63770.4
Cre13.g585900	MA	M1	unclassified	peptidase M1 family protein	AT5G13520.1
Cre01.g025200	MA	M11	green algal	gametolysin homologue
Cre02.g078950	MA	M11	green algal	gametolysin homologue
Cre02.g142366	MA	M11	green algal	gametolysin homologue
Cre03.g144564	MA	M11	green algal	gametolysin homologue
Cre03.g201550	MA	M11	green algal	gametolysin homologue
Cre03.g201552	MA	M11	green algal	gametolysin homologue
Cre03.g201950	MA	M11	green algal	gametolysin homologue
Cre06.g278152	MA	M11	green algal	gametolysin homologue
Cre06.g278153	MA	M11	green algal	gametolysin homologue
Cre06.g278161	MA	M11	green algal	gametolysin homologue
Cre06.g278164	MA	M11	green algal	gametolysin homologue
Cre06.g278165	MA	M11	green algal	gametolysin homologue
Cre06.g292050	MA	M11	green algal	gametolysin homologue
Cre06.g302950	MA	M11	green algal	gametolysin homologue
Cre07.g324500	MA	M11	green algal	gametolysin homologue
Cre07.g333400	MA	M11	green algal	gametolysin homologue
Cre07.g353600	MA	M11	green algal	gametolysin homologue
Cre07.g353750	MA	M11	green algal	gametolysin homologue
Cre08.g376950	MA	M11	green algal	gametolysin homologue
Cre09.g388350	MA	M11	green algal	gametolysin homologue
Cre09.g391150	MA	M11	green algal	gametolysin homologue
Cre09.g393700	MA	M11	green algal	gametolysin homologue
Cre09.g396772	MA	M11	green algal	gametolysin homologue
Cre09.g407050	MA	M11	green algal	gametolysin homologue
Cre10.g421350	MA	M11	green algal	gametolysin homologue
Cre11.g467600	MA	M11	green algal	gametolysin homologue
Cre11.g467608	MA	M11	green algal	gametolysin homologue
Cre11.g467683	MA	M11	green algal	gametolysin homologue
Cre11.g467684	MA	M11	green algal	gametolysin homologue
Cre11.g467686	MA	M11	green algal	gametolysin homologue
Cre11.g467756	MA	M11	green algal	gametolysin homologue
Cre13.g605200	MA	M11	green algal	gametolysin homologue
Cre14.g621700	MA	M11	green algal	gametolysin homologue
Cre14.g625850	MA	M11	green algal	gametolysin homologue
Cre16.g652200	MA	M11	green algal	gametolysin homologue
Cre16.g680902	MA	M11	green algal	gametolysin homologue
Cre16.g692200	MA	M11	green algal	gametolysin homologue
Cre16.g694200	MA	M11	green algal	gametolysin homologue
Cre17.g705200	MA	M11	green algal	gametolysin homologue
Cre17.g708450	MA	M11	green algal	gametolysin homologue
Cre17.g715800	MA	M11	green algal	gametolysin homologue
Cre17.g718468	MA	M11	green algal	gametolysin homologue
Cre17.g718500	MA	M11	green algal	gametolysin
Cre17.g720150	MA	M11	green algal	gametolysin homologue
Cre17.g728750	MA	M11	green algal	gametolysin homologue
Cre13.g572850	MC	M14	animal	Flagellar/basal body protein/zinc carboxypeptidase
Cre07.g335900	MC	M14	animal & plant	carboxypeptidase D, putative	AT1G71696.2
Cre13.g565600	MC	M14	bacterial
Cre06.g309450	MC	M14	plant	carboxypeptidase D, putative	AT1G71696.2
Cre11.g467631	MC	M14	plant	Zn-dependent exopeptidases superfamily protein	AT5G42320.1
Cre16.g668950	MC	M14	plant	Zn-dependent exopeptidases superfamily protein	AT5G42320.1
Cre02.g102850	MC	M14	unclassified	carboxypeptidase
Cre12.g528100	MC	M14	unclassified
Cre01.g020887	ME	M16	green algal
Cre01.g020918	ME	M16	plant	presequence protease 1	AT3G19170.1
Cre09.g386113	ME	M16	plant	Insulinase (Peptidase family M16) family protein	AT2G41790.1
Cre10.g443850	ME	M16	plant
Cre12.g509750	ME	M16	plant	mitochondrial processing peptidase alpha subunit	AT3G16480.1
Cre12.g522050	ME	M16	plant
Cre12.g523850	ME	M16	plant	Insulinase (Peptidase family M16) protein	AT3G02090.1
Cre17.g722800	ME	M16	plant	Insulinase (Peptidase family M16) protein	AT1G51980.1
Cre17.g723250	ME	M16	plant	Insulinase (Peptidase family M16) family protein	AT5G42390.1
Cre01.g034100	ME	M16	unclassified	Insulinase (Peptidase family M16) family protein	AT2G41790.1
Cre14.g623200	MF	M17	bacterial	Cytosol aminopeptidase family protein	AT2G24200.2
Cre01.g007700	MF	M17	plant	Cytosol aminopeptidase family protein	AT2G24200.1
Cre10.g435300	MH	M18	plant	Zn-dependent exopeptidases superfamily protein	AT5G60160.1
Cre02.g078650	MH	M20	bacterial	Peptidase M20/M25/M40 family protein	AT1G44820.1
Cre06.g271700	MH	M20	bacterial	Peptidase M20/M25/M40 family protein	AT4G38220.1
Cre12.g508500	MH	M20	bacterial	Peptidase M20/M25/M40 family protein	AT4G38220.1
Cre13.g607000	MH	M20	bacterial
Cre02.g105500	MH	M20	plant	Peptidase M20/M25/M40 family protein	AT4G17830.1
Cre12.g560800	MH	M20	plant	peptidase M20/M25/M40 family protein	AT1G51760.1
Cre17.g728100	MH	M20	plant	Peptidase M20/M25/M40 family protein	AT3G02875.1
Cre12.g496950	MH	M20	unclassified	WD-40 repeat family protein / notchless protein, putative	AT5G52820.1
Cre07.g342920	MG	M24	animal & plant	Metallopeptidase M24 family protein	AT4G29490.1
Cre02.g083065	MG	M24	bacterial	Metallopeptidase M24 family protein	AT4G29490.1
Cre01.g046150	MG	M24	plant	Metallopeptidase M24 family protein	AT1G09300.1
Cre05.g237000	MG	M24	plant	methionine aminopeptidase 1D	AT4G37040.1
Cre06.g279750	MG	M24	plant	methionine aminopeptidase 1A	AT2G45240.1
Cre09.g408851	MG	M24	plant	aminopeptidase P1	AT4G36760.1
Cre13.g604650	MG	M24	plant	metallopeptidase M24 family protein	AT3G51800.3
Cre16.g652100	MG	M24	plant	methionine aminopeptidase 2B	AT3G59990.4
Cre02.g108100	MH	M28	plant	Zn-dependent exopeptidases superfamily protein	AT1G67420.2
Cre01.g023350	MA	M3	bacterial
Cre02.g073400	MA	M3	plant	Zincin-like metalloproteases family protein	AT5G51540.1
Cre13.g572900	MA	M3	plant	Zincin-like metalloproteases family protein	AT5G10540.1
Cre17.g734900	MA	M32	unclassified
Cre01.g019850	MA	M41	plant	FTSH protease 10	AT1G07510.1
Cre02.g078966	MA	M41	plant	FTSH protease 7	AT3G47060.1
Cre03.g201100	MA	M41	plant	AAA-type ATPase family protein	AT5G64580.1
Cre07.g352350	MA	M41	plant	FTSH protease 1	AT1G50250.1
Cre09.g393950	MA	M41	plant	cell division protein ftsH, putative	AT3G02450.1
Cre12.g485800	MA	M41	plant	FtsH extracellular protease family	AT5G42270.1
Cre13.g568400	MA	M41	plant	FTSH protease 4	AT2G26140.1
Cre14.g625625	MA	M41	plant	FTSH protease 11	AT5G53170.1
Cre17.g720050	MA	M41	plant	FtsH extracellular protease family	AT2G30950.1
Cre07.g356150	MA	M48	plant	Peptidase family M48 family protein	AT4G01320.1
Cre14.g620150	MA	M48	plant	Peptidase family M48 family protein	AT3G27110.1
Cre06.g306650	MA	M48	unclassified	Peptidase family M48 family protein	AT5G51740.1
Cre02.g115050	MM	M50	bacterial
Cre17.g730100	MM	M50	bacterial	Peptidase M50 family protein	AT1G05140.1
Cre03.g144164	MM	M50	plant	ARABIDOPSIS SERIN PROTEASE	AT2G32480.1
Cre03.g206929	MM	M50	plant	Peptidase M50 family protein	AT5G35220.1
Cre01.g011500	MP	M67	plant	Mov34/MPN/PAD-1 family protein	AT5G23540.1
Cre01.g024300	MP	M67	plant	associated molecule with the SH3 domain of STAM 1	AT1G48790.1
Cre03.g176651	MP	M67	plant	Homeodomain-like superfamily protein	AT1G01060.3
Cre09.g399178	MP	M67	plant	COP9 signalosome 5A	AT1G22920.1
Cre11.g475400	MP	M67	plant	Mov34/MPN/PAD-1 family protein	AT1G80210.1
Cre16.g676314	MP	M67	plant	translation initiation factor 3 subunit H1	AT1G10840.1
Cre17.g697934	MA	M76	plant	Ku70-binding family protein	AT3G03420.1
Cre01.g042150	M-	M79	animal & plant	farnesylated protein-converting enzyme 2	AT2G36305.1
Cre08.g358650	M-	M79	bacterial	CAAX amino terminal protease family protein	AT5G60750.1
Cre06.g310050	M-	M79	plant	CAAX amino terminal protease family protein	AT1G14270.1
Cre07.g348750	M-	M79	plant	CAAX amino terminal protease family protein	AT5G60750.1
Cre12.g556150	M-	M79	plant	CAAX amino terminal protease family protein	AT3G26085.3
Cre17.g712350	M-	M79	plant	CAAX amino terminal protease family protein	AT5G60750.1
Cre01.g001400	MA	M8	animal	metalloendopeptidases;zinc ion binding	AT5G42620.2
Cre16.g684050	MA	M80	green algal
Cre07.g333850	MA	M80	plant	zinc ion binding	AT1G55915.1
Cre03.g168300	PA	S1	bacterial	Trypsin-like peptidase
Cre06.g267750	PA	S1	bacterial	Trypsin/Glutamyl endopeptidase
Cre16.g661500	PA	S1	bacterial
Cre06.g293516	PA	S1	green algal		AT5G40200.1
Cre01.g013300	PA	S1	plant	DegP protease 10	AT5G36950.1
Cre01.g028350	PA	S1	plant	Trypsin family protein with PDZ domain	AT5G39830.1
Cre02.g088400	PA	S1	plant	DegP protease 1	AT3G27925.1
Cre02.g092000	PA	S1	plant	DegP protease 10	AT5G36950.1
Cre02.g110600	PA	S1	plant	DEGP protease 5	AT4G18370.1
Cre03.g180650	PA	S1	plant	DegP protease 7	AT3G03380.1
Cre03.g200655	PA	S1	plant	DegP protease 9	AT5G40200.1
Cre12.g498500	PA	S1	plant	DegP protease 1	AT3G27925.1
Cre13.g579901	PA	S1	plant	DegP protease 9	AT5G40200.1
Cre14.g617600	PA	S1	plant	DegP protease 10	AT5G36950.1
Cre14.g630550	PA	S1	plant	DegP protease 1	AT3G27925.1
Cre10.g464400	PA	S1	unclassified	Trypsin family protein
Cre17.g740600	PA	S1	unclassified	Trypsin family protein
Cre01.g011300	SC	S10	plant	serine carboxypeptidase-like 50	AT1G15000.1
Cre01.g037000	SC	S10	plant	SERINE CARBOXYPEPTIDASE-LIKE 49	AT3G10410.1
Cre02.g116500	SC	S10	plant	serine carboxypeptidase-like 50	AT1G15000.1
Cre06.g279400	SC	S10	plant	serine carboxypeptidase-like 48	AT3G45010.1
Cre07.g313164	SC	S10	plant	serine carboxypeptidase-like 20	AT4G12910.1
Cre09.g414800	SC	S10	plant	serine carboxypeptidase-like 25	AT3G02110.1
Cre17.g746597	SC	S10	plant	serine carboxypeptidase-like 20	AT4G12910.1
Cre03.g186250	SE	S12	bacterial	ABC1 family protein	AT5G24810.1
Cre03.g204350	SK	S14	plant	CLP protease R subunit 4	AT4G17040.1
Cre06.g299650	SK	S14	plant	CLP protease proteolytic subunit 6	AT1G11750.2
Cre07.g331500	SK	S14	plant	ATP-dependent caseinolytic (Clp) protease/crotonase family protein	AT1G09130.3
Cre12.g486100	SK	S14	plant	nuclear encoded CLP protease 5	AT1G02560.1
Cre12.g500950	SK	S14	plant	CLP protease P4	AT5G45390.1
Cre12.g521450	SK	S14	plant	nuclear-encoded CLP protease P7	AT5G23140.1
Cre14.g619100	SK	S14	plant	CLP protease proteolytic subunit 1	AT1G49970.1
Cre16.g682900	SK	S14	plant	CLP protease proteolytic subunit 2	AT1G12410.1
CreCp.g001500	SK	S14	plant	ClpP
Cre06.g281350	SJ	S16	plant	lon protease 1	AT5G26860.1
Cre01.g027100	SF	S26	plant	Peptidase S24/S26A/S26B/S26C family protein	AT3G08980.1
Cre07.g344350	SF	S26	plant	plastidic type i signal peptidase 1	AT3G24590.1
Cre09.g406800	SF	S26	plant	Peptidase S24/S26A/S26B/S26C family protein	AT1G52600.1
Cre11.g467655	SF	S26	plant	Peptidase S24/S26A/S26B/S26C family protein	AT1G53530.1
Cre10.g422150	SC	S28	animal	Serine carboxypeptidase S28 family protein	AT5G65760.1
Cre13.g567650	SC	S28	unclassified	Serine carboxypeptidase S28 family protein	AT5G65760.1
Cre01.g039400	SC	S33	plant	alpha/beta-Hydrolases superfamily protein	AT1G80280.1
Cre03.g193700	SC	S33	plant	alpha/beta-Hydrolases superfamily protein	AT3G61540.1
Cre06.g259700	SC	S33	plant	alpha/beta-Hydrolases superfamily protein	AT3G52570.1
Cre08.g375600	SC	S33	plant	proline iminopeptidase	AT2G14260.2
Cre12.g558550	SC	S33	plant	alpha/beta-Hydrolases superfamily protein	AT5G19850.1
Cre13.g586350	SC	S33	plant	DNA photolyases;DNA photolyases	AT4G25290.1
Cre16.g664350	SC	S33	plant	alpha/beta-Hydrolases superfamily protein	AT5G38520.1
Cre06.g265850	SK	S41	plant	Peptidase S41 family protein	AT5G46390.2
Cre10.g420550	SK	S41	plant	Peptidase S41 family protein	AT4G17740.1
Cre10.g426050	SK	S41	plant	Peptidase S41 family protein	AT3G57680.1
Cre10.g453807	SK	S41	plant	Peptidase S41 family protein	AT3G57680.1
Cre17.g739150	SK	S41	plant	Peptidase S41 family protein	AT4G17740.2
Cre06.g251550	SK	S49	bacterial	signal peptide peptidase	AT1G73990.1
Cre06.g267700	SK	S49	bacterial	signal peptide peptidase	AT1G73990.1
Cre10.g444550	SK	S49	plant	signal peptide peptidase	AT1G73990.1
Cre03.g144727	ST	S54	animal & plant	RHOMBOID-like protein 14	AT3G17611.1
Cre01.g050350	ST	S54	plant	RHOMBOID-like protein 15	AT3G58460.2
Cre03.g144084	ST	S54	plant	RHOMBOID-like 2	AT1G63120.1
Cre03.g145527	ST	S54	plant	RHOMBOID-like protein 4	AT3G53780.2
Cre03.g204400	ST	S54	plant	RHOMBOID-like protein 14	AT3G17611.1
Cre05.g245451	ST	S54	plant	RHOMBOID-like protein 10	AT1G25290.2
Cre11.g467648	ST	S54	plant	rhomboid-like protein 11	AT5G25752.1
Cre11.g467677	ST	S54	plant	RHOMBOID-like protein 13	AT3G59520.1
Cre12.g526700	ST	S54	plant	RHOMBOID-like protein 10	AT1G25290.2
Cre12.g546200	ST	S54	plant	rhomboid-like protein 11	AT5G25752.1
Cre16.g664801	ST	S54	plant	rhomboid-like protein 11	AT5G25752.1
Cre16.g690900	ST	S54	plant	RHOMBOID-like protein 10	AT1G25290.2
Cre03.g188600	ST	S54	unclassified
Cre02.g086887	SP	S59	plant	SUPPRESSOR OF AUXIN RESISTANCE 3	AT1G80680.1
Cre03.g157100	SH	S77	bacterial
Cre01.g049950	SB	S8	bacterial
Cre02.g076950	SB	S8	bacterial	subtilase 4.13	AT5G59120.1
Cre03.g145827	SB	S8	bacterial	PA-domain containing subtilase family protein	AT1G62340.1
Cre04.g213400	SB	S8	bacterial	SITE-1 protease	AT5G19660.1
Cre07.g329500	SB	S8	bacterial	SITE-1 protease	AT5G19660.1
Cre10.g459450	SB	S8	bacterial	subtilisin-like serine protease 3	AT2G19170.1
Cre13.g585800	SB	S8	bacterial	Subtilase family protein	AT4G21650.1
Cre16.g685250	SB	S8	bacterial	Subtilase family protein	AT5G44530.1
Cre17.g708400	SB	S8	bacterial
Cre17.g713600	SB	S8	bacterial	Subtilisin-like serine endopeptidase family protein	AT5G67090.1
Cre17.g735450	SB	S8	bacterial	Subtilisin-like serine endopeptidase family protein	AT4G26330.1
Cre05.g242700	SB	S8	bacterial	C5a peptidase / Streptococcal C5a peptidase
Cre09.g406700	SB	S8	green algal	PROPROTEIN CONVERTASE SUBTILISIN/KEXIN
Cre03.g190250	SB	S8	plant
Cre14.g628800	SB	S8	plant	SITE-1 protease	AT5G19660.1
Cre16.g675350	SB	S8	plant	tripeptidyl peptidase ii	AT4G20850.1
Cre03.g170300	SB	S8	unclassified
Cre05.g242750	SB	S8	unclassified	Subtilase family protein	AT1G04110.1
Cre05.g242856	SB	S8	unclassified	Transducin/WD40 repeat-like superfamily protein	AT5G50230.1
Cre05.g242100	SB	S8	unclassified	PROPROTEIN CONVERTASE SUBTILISIN/KEXIN
Cre19.g750447	SB	S8	unclassified	PROPROTEIN CONVERTASE SUBTILISIN/KEXIN
Cre12.g541800	SC	S9	animal	Prolyl oligopeptidase family protein	AT1G76140.1
Cre12.g542100	SC	S9	animal & plant	Prolyl oligopeptidase family protein	AT1G76140.1
Cre10.g422850	SC	S9	bacterial
Cre10.g423300	SC	S9	bacterial	alpha/beta-Hydrolases superfamily protein	AT5G36210.1
Cre10.g459050	SC	S9	bacterial	Prolyl oligopeptidase family protein	AT1G50380.1
Cre12.g485500	SC	S9	bacterial	Prolyl oligopeptidase family protein	AT1G69020.1
Cre03.g158800	SC	S9	plant	S-formylglutathione hydrolase	AT2G41530.1
Cre05.g241650	SC	S9	plant	acylaminoacyl-peptidase-related	AT4G14570.1
Cre07.g313122	SC	S9	plant	Prolyl oligopeptidase family protein	AT2G47390.1
Cre14.g629102	SC	S9	plant	Prolyl oligopeptidase family protein	AT2G47390.1
Cre17.g697650	SC	S9	plant	Prolyl oligopeptidase family protein	AT1G50380.1
Cre16.g650625	SC	S9	unclassified	Prolyl oligopeptidase family protein	AT1G50380.1
Cre01.g030850	PB	T1	plant	proteasome alpha subunit D2	AT5G66140.1
Cre06.g267500	PB	T1	plant	20S proteasome beta subunit C2	AT1G77440.1
Cre06.g279000	PB	T1	plant	N-terminal nucleophile aminohydrolases (Ntn hydrolases) superfamily protein	AT4G31300.3
Cre06.g280850	PB	T1	plant	20S proteasome beta subunit G1	AT1G56450.1
Cre06.g304300	PB	T1	plant	20S proteasome alpha subunit F2	AT1G47250.1
Cre08.g373250	PB	T1	plant	proteasome subunit PAB1	AT1G16470.2
Cre10.g418100	PB	T1	plant	20S proteasome alpha subunit C1	AT3G22110.1
Cre10.g424400	PB	T1	plant	N-terminal nucleophile aminohydrolases (Ntn hydrolases) superfamily protein	AT3G27430.2
Cre10.g461950	PB	T1	plant	N-terminal nucleophile aminohydrolases (Ntn hydrolases) superfamily protein	AT3G26340.1
Cre12.g531100	PB	T1	plant	N-terminal nucleophile aminohydrolases (Ntn hydrolases) superfamily protein	AT4G31300.1
Cre14.g610950	PB	T1	plant	20S proteasome beta subunit D2	AT4G14800.1
Cre14.g619550	PB	T1	plant	20S proteasome alpha subunit G1	AT2G27020.1
Cre14.g628350	PB	T1	plant
Cre17.g705400	PB	T1	plant	proteasome alpha subunit A1	AT5G35590.1
Cre17.g724350	PB	T1	plant	20S proteasome alpha subunit E1	AT1G53850.1
Cre26.g756797	PB	T1	plant	N-terminal nucleophile aminohydrolases (Ntn hydrolases) superfamily protein	AT3G60820.3
Cre17.g698650	PB	T3	plant	gamma-glutamyl transpeptidase 1	AT4G39640.1
Cre16.g694850	PE	T5	plant	arginine biosynthesis protein ArgJ family	AT2G37500.1
Cre01.g052601	U-	U32	bacterial

## Sheet: Table S2
Table S2 Arabidopsis proteases
Gene Locus	Clan	Family	MEROPS ID	Peptidase or homologue (subtype)	MERNUM	Gene
AT1G01300	AA	A1	A01.A05	At1g01300 (Arabidopsis thaliana)-type peptidase	MER0014523	APF2
AT1G03220	AA	A1	non-peptidase homologue	subfamily A1B non-peptidase homologues	MER0030971	F15K9.17
AT1G03230	AA	A1	non-peptidase homologue	subfamily A1B non-peptidase homologues	MER0030923	F15K9.16
AT1G05840	AA	A1	A01.A34	At1g05840 (Arabidopsis thaliana)-type peptidase	MER0015572	T20M3.11
AT1G08210	AA	A1	A01.A35	At1g08210 (Arabidopsis thaliana)	MER0014127	At1g08210
AT1G09750	AA	A1	A01.A36	At1g09750 (Arabidopsis thaliana)-type peptidase	MER0015556	AED3/F21M12.13
AT1G11910	AA	A1	A01.A02	At1g62290 (Arabidopsis thaliana)	MER0002508	APA1
AT1G25510	AA	A1	A01.A06	At1g25510 (Arabidopsis thaliana)-type peptidase	MER0014524	At1g25510/F2J7.6
AT1G31450	AA	A1	A01.A16	At1g31450 (Arabidopsis thaliana)	MER0015587	At1g31450/T8E3.12
AT1G44130	AA	A1	A01.A24	At1g44130 (Arabidopsis thaliana)-type peptidase	MER0015586	T7O23.17
AT1G49050	AA	A1	A01.A25	At1g49050 (Arabidopsis thaliana)-type peptidase	MER0015589
AT1G62290	AA	A1	A01.A02	At1g62290 (Arabidopsis thaliana)	MER0003419
AT1G64830	AA	A1	A01.A17	At1g64830 (Arabidopsis thaliana)	MER0011958	At1g64830/F13O11.13
AT1G65240	AA	A1	A01.A37	A39 g.p. (Arabidopsis thaliana)	MER0023708
AT1G66180	AA	A1	A01.A28	At1g66180 (Arabidopsis thaliana)	MER0015588	F15E12.7
AT1G69100	AA	A1	A01.A32	At1g69100 (Arabidopsis thaliana)	MER0011981
AT1G77480	AA	A1	A01.A26	At1g77480 (Arabidopsis thaliana)	MER0015585
AT1G79720	AA	A1	A01.A07	At1g79720 (Arabidopsis thaliana)-type peptidase	MER0011871	At1g79720
AT2G03200	AA	A1	A01.040	nepenthesin	MER0015559	At2g03200
AT2G17760	AA	A1	A01.A38	At2g17760 (Arabidopsis thaliana)-type peptidase	MER0005359
AT2G23945	AA	A1	A01.A39	At2g23945 (Arabidopsis thaliana)-type peptidase	MER0031144	At2g23945
AT2G28010	AA	A1	A01.A18	At2g28010 (Arabidopsis thaliana)	MER0011759	At2g28010
AT2G28030	AA	A1	A01.A19	At2g28030 (Arabidopsis thaliana)	MER0011756	At2g28030
AT2G28040	AA	A1	A01.A20	At2g28040 (Arabidopsis thaliana)	MER0011755	At2g28040
AT2G28220	AA	A1	A01.A21	At2g28220 (Arabidopsis thaliana)	MER0011760	At2g28220
AT2G35615	AA	A1	A01.A22	At2g35615 (Arabidopsis thaliana)	MER0056113
AT2G36670	AA	A1	A01.A40	At2g36670 (Arabidopsis thaliana)-type peptidase	MER0015584
AT2G39710	AA	A1	A01.A29	At2g39710 (Arabidopsis thaliana)-type peptidase	MER0015557	At2g39710
AT2G42980	AA	A1	A01.A08	At2g42980 (Arabidopsis thaliana)	MER0015574	At2g42980
AT3G02740	AA	A1	A01.A23	At3g02740 (Arabidopsis thaliana)-type peptidase	MER0011116	At3g02740/F13E7.32
AT3G12700	AA	A1	A01.A30	At3g12700 (Arabidopsis thaliana)-type peptidase	MER0015566	NANA
AT3G18490	AA	A1	A01.A09	ASPG1 peptidase	MER0014035	ASPG1
AT3G20015	AA	A1	A01.A10	At3g20015 (Arabidopsis thaliana)-type peptidase	MER0014522	ASPG2
AT3G25700	AA	A1	A01.A11	At3g25700 (Arabidopsis thaliana)-type peptidase	MER0015565
AT3G42550	AA	A1	A01.A41	At3g42550 (Arabidopsis thaliana)	MER0015570
AT3G50050	AA	A1	A01.A42	At3g50050 (Arabidopsis thaliana)	MER0014536	F3A4.130
AT3G51330	AA	A1	A01.A43	At3g51330 (Arabidopsis thaliana)	MER0005634	F24M12.370
AT3G51340	AA	A1	A01.A44	At3g51340 (Arabidopsis thaliana)	MER0015573	F24M12.380
AT3G51350	AA	A1	A01.A45	At3g51350 (Arabidopsis thaliana)	MER0055966	At3g51350/F24M12.390
AT3G51360	AA	A1	A01.A46	At3g51360 (Arabidopsis thaliana)	MER0055967	At3g51360/F24M12.400
AT3G52500	AA	A1	A01.A47	At3g52500 (Arabidopsis thaliana)-type peptidase	MER0015576	F22O6_120
AT3G54400	AA	A1	A01.A48	At3g54400 (Arabidopsis thaliana)-type peptidase	MER0015571	T12E18_90
AT3G59080	AA	A1	A01.A12	At3g59080 (Arabidopsis thaliana)	MER0015568	F17J16_130
AT3G61820	AA	A1	A01.A13	At3g61820 (Arabidopsis thaliana)	MER0012000	F15G16.210
AT4G04460	AA	A1	A01.A03	At4g04460 (Arabidopsis thaliana)	MER0005644
AT4G04985	AA	A1	A01.A52	At4g30040 (Arabidopsis thaliana)	MER0425286
AT4G12920	AA	A1	A01.A49	At4g12920 (Arabidopsis thaliana)	MER0015575
AT4G16563	AA	A1	A01.A50	At4g16560 (Arabidopsis thaliana)-type peptidase	MER0015558	At4g16563
AT4G22050	AA	A1	A01.A33	At4g22050 (Arabidopsis thaliana)	MER0004655
AT4G30030	AA	A1	A01.A51	At4g30030 (Arabidopsis thaliana)	MER0015581	At4g30030/F6G3.60
AT4G30040	AA	A1	A01.A52	At4g30040 (Arabidopsis thaliana)	MER0015582	F6G3.70
AT4G33490	AA	A1	A01.A27	At4g33490 (Arabidopsis thaliana)-type peptidase	MER0015578
AT4G35880	AA	A1	A01.A53	At4g35880 (Arabidopsis thaliana)-type peptidase	MER0015580
AT5G02190	AA	A1	A01.074	PCS1 peptidase	MER0015569	PCS1/T7H20_240
AT5G07030	AA	A1	A01.A54	At5g07030 (Arabidopsis thaliana)-type peptidase	MER0015563
AT5G10080	AA	A1	A01.A55	At5g10080 (Arabidopsis thaliana)-type peptidase	MER0015567	At5g10080
AT5G10760	AA	A1	A01.A14	At5g10760 (Arabidopsis thaliana)	MER0012003	AED1/T30N20_30
AT5G10770	AA	A1	A01.A15	At5g10770 (Arabidopsis thaliana)	MER0012004	At5g10770
AT5G19100	AA	A1	non-peptidase homologue	subfamily A1B non-peptidase homologues	MER0155822
AT5G19110	AA	A1	non-peptidase homologue	subfamily A1B non-peptidase homologues	MER0155837
AT5G19120	AA	A1	non-peptidase homologue	subfamily A1B non-peptidase homologues	MER0031121
AT5G22850	AA	A1	A01.A56	At5g22850 (Arabidopsis thaliana)-type peptidase	MER0015560
AT5G24820	AA	A1	A01.A57	At5g24820-type peptidase	MER0048648
AT5G33340	AA	A1	A01.069	CDR1 peptidase (Arabidopsis-type)	MER0014520	CDR1
AT5G36260	AA	A1	A01.A58	A36 g.p. (Arabidopsis thaliana)	MER0014323	At5g36260
AT5G37540	AA	A1	A01.A31	At5g37540 (Arabidopsis thaliana)	MER0015561
AT5G43100	AA	A1	A01.A59	At5g43100 (Arabidopsis thaliana)-type peptidase	MER0015564
AT5G45120	AA	A1	A01.A60	At5g45120 (Arabidopsis thaliana)-type peptidase	MER0015562	At5g45120
AT5G48430	AA	A1	non-peptidase homologue	subfamily A1B non-peptidase homologues	MER0031122
AT1G21280	AA	A11	unassigned	subfamily A11A unassigned peptidases	MER0047045
AT1G34070	AA	A11	unassigned	subfamily A11A unassigned peptidases	MER0035976
AT1G34095	AA	A11	unassigned	subfamily A11A unassigned peptidases	MER0047217
AT3G20980	AA	A11	non-peptidase homologue	subfamily A11A non-peptidase homologues	MER0035981
AT3G21000	AA	A11	non-peptidase homologue	subfamily A11A non-peptidase homologues	MER0035994
AT4G00980	AA	A11	unassigned	subfamily A11A unassigned peptidases	MER0048006
AT4G05360	AA	A11	unassigned	subfamily A11A unassigned peptidases	MER0014014
AT4G13992	AA	A11	unassigned	subfamily A11A unassigned peptidases	MER0035999
AT4G16015	AA	A11	unassigned	subfamily A11A unassigned peptidases	MER0035957	dl4045w
AT1G37110	AA	A11	A11.002	Tnt1 retrotransposon (plant) peptidase	MER0015593	F28L22.3
AT5G39775	AA	A11	non-peptidase homologue	family A11 non-peptidase homologues	MER0201209
AT5G48050	AA	A11	unassigned	subfamily A11A unassigned peptidases	MER0036021
ATMG00300	AA	A11	unassigned	subfamily A11A unassigned peptidases	MER0047209
AT1G01650	AD	A22	A22.A03	At1g01650 (Arabidopsis thaliana)	MER0027217	T1N6.3
AT1G05820	AD	A22	A22.A04	At1g05820 (Arabidopsis thaliana)	MER0019709	T20M3.9
AT1G08700	AD	A22	A22.A01	AtPS1 protein (Arabidopsis thaliana)	MER0005233
AT1G63690	AD	A22	A22.A05	At1g63690 (Arabidopsis thaliana)	MER0027215	F24D7.12
AT2G03120	AD	A22	A22.A15	At2g03120 g.p. (Arabidopsis thaliana)	MER0013569	SPP
AT2G29900	AD	A22	A22.A02	AtPS2 protein (Arabidopsis thaliana)	MER0005225
AT2G43070	AD	A22	A22.A06	At2g43105 (Arabidopsis thaliana)-type peptidase	MER0019713	SPPL3
AT4G33410	AD	A22	A22.A14	At4g33410 g.p. (Arabidopsis thaliana)	MER0014187
AT3G13235	AA	A28	A28.A03	At3g13235 (Arabidopsis thaliana)	MER0030085
AT1G02300	CA	C1	non-peptidase homologue	subfamily C1A non-peptidase homologues	MER0004894	T7I23.12
AT1G02305	CA	C1	C01.049	cathepsin B, plant form	MER0020825
AT1G03720	CA	C1	non-peptidase homologue	subfamily C1A non-peptidase homologues	MER0004323
AT1G06260	CA	C1	C01.A26	At1g06260 (Arabidopsis thaliana)	MER0012024	F9P14.12
AT1G09850	CA	C1	C01.A13	CP14 peptidase	MER0003417	XBCP3
AT1G20850	CA	C1	C01.065	XCP1 peptidase (Arabidopsis-type)	MER0005574	XCP2
AT1G29080	CA	C1	C01.A14	At1g29080 (Arabidopsis thaliana)	MER0005600	F28N24.27
AT1G29090	CA	C1	C01.A15	At1g29090 (Arabidopsis thaliana)	MER0012026
AT1G29110	CA	C1	unassigned	subfamily C1A unassigned peptidases	MER0015626	F28N24.18
AT1G47128	CA	C1	C01.064	RD21 peptidase	MER0001693	RD21A
AT2G21430	CA	C1	C01.A04	At2g21430 (Arabidopsis thaliana)	MER0000657
AT2G22160	CA	C1	non-peptidase homologue	subfamily C1A non-peptidase homologues	MER0023244
AT2G27420	CA	C1	non-peptidase homologue	subfamily C1A non-peptidase homologues	MER0020822
AT2G34080	CA	C1	C01.A17	At2g34080 (Arabidopsis thaliana)	MER0003750
AT3G19390	CA	C1	C01.029	pseudotzain	MER0012059
AT3G19400	CA	C1	unassigned	subfamily C1A unassigned peptidases	MER1162165
AT3G43960	CA	C1	C01.A18	At3g43960 (Arabidopsis thaliana)	MER0012058
AT3G45310	CA	C1	C01.162	At3g45310-type peptidase	MER0011062
AT3G48340	CA	C1	C01.A01	AtCEP2 peptidase (Arabidopsis thaliana)	MER0005594	CEP2
AT3G48350	CA	C1	C01.A02	AtCEP3 peptidase (Arabidopsis thaliana)	MER0005763	CEP3
AT3G49340	CA	C1	C01.A19	At3g49340 (Arabidopsis thaliana)	MER0011081	T1G12.4
AT3G54940	CA	C1	C01.A05	At3g54940 (Arabidopsis thaliana)	MER0015658
AT4G01610	CA	C1	C01.144	cathepsin B-like cysteine peptidase (Raphanus sativus)	MER0182136	T15B16.17a:T15B16.17b
AT4G11310	CA	C1	C01.A20	At4g11310 (Arabidopsis thaliana)	MER0005611
AT4G11320	CA	C1	C01.A21	At4g11320 (Arabidopsis thaliana)	MER0005761
AT4G16190	CA	C1	C01.A06	At4g16190 (Arabidopsis thaliana)-type peptidase	MER0004905	dl4135w
AT4G23520	CA	C1	C01.A22	At4g23520 (Arabidopsis thaliana)	MER0011796	F16G20.220
AT4G35350	CA	C1	C01.065	XCP1 peptidase (Arabidopsis-type)	MER0004613	XCP1
AT4G36880	CA	C1	C01.021	brassicain	MER0003739	GCP1
AT4G39090	CA	C1	C01.022	glycinain	MER0001692	RD19A
AT5G17080	CA	C1	C01.A23	At5g17080 (Arabidopsis thaliana)	MER0014779	F2K13_230
AT5G17140	CA	C1	C01.A24	At5g17140 (Arabidopsis thaliana)	MER0020824	F2K13_290
AT5G43060	CA	C1	C01.A12	At5g43060 (Arabidopsis thaliana)-type peptidase	MER0013512	At5g43060
AT5G45890	CA	C1	C01.117	senescence-associated gene 12	MER0037004	SAG12
AT5G50260	CA	C1	C01.A03	AtCEP1 peptidase (Arabidopsis thaliana)	MER0012069	CEP1
AT5G60360	CA	C1	C01.163	At5g60360-type peptidase	MER0012044	ALEU
AT4G11860	CA	C115	C115.UPW	family C115 homologues, unassigned	MER0931915	AT4g11860
AT4G22960	CA	C115	C115.UPW	family C115 homologues, unassigned	MER0947533
AT1G65650	CA	C12	C12.A02	At1g65650 (Arabidopsis thaliana)	MER0015601	F5I14.18
AT4G17510	CA	C12	C12.A03	UCH3 protein (Arabidopsis thaliana)	MER0015672
AT5G16310	CA	C12	C12.A01	At5g16310 (Arabidopsis thaliana)	MER0012134
AT1G43690	CA	C121	C121.UNW	family C121 non-peptidase homologues	MER1253056	F2J6.5
AT1G08750	CD	C13	C13.005	glycosylphosphatidylinositol: protein transamidase	MER0015602	F22O13_24
AT1G62710	CD	C13	C13.001	legumain (plant beta form)	MER0002045
AT2G25940	CD	C13	C13.006	legumain (plant gamma form)	MER0002041
AT3G20210	CD	C13	C13.A01	legumain (plant delta form)	MER0012121	dVPE
AT4G32940	CD	C13	C13.006	legumain (plant gamma form)	MER0002488
AT1G02170	CD	C14	C14.047	metacaspase-1 (Arabidopsis-type)	MER0044996	AMC1
AT1G16420	CD	C14	C14.046	metacaspase Atmc8 (Arabidopsis thaliana)	MER0039468	AMC8
AT1G79310	CD	C14	C14.A03	metacaspase Atmc7 g.p. (Arabidopsis thaliana)	MER0039464	AMC7
AT1G79320	CD	C14	C14.A01	metacaspase Atmc6 (Arabidopsis thaliana)	MER0039461	AMC6
AT1G79330	CD	C14	C14.049	metacaspase Atmc5 (Arabidopsis sp.)	MER0039458	AMC5
AT1G79340	CD	C14	C14.033	metacaspase-4 (Arabidopsis-type)	MER0039457	AMC4
AT4G25110	CD	C14	C14.A04	metacaspase Atmc2 (Arabidopsis thaliana)	MER0044620	AMC2
AT5G04200	CD	C14	C14.034	metacaspase-9 (Arabidopsis-type)	MER0039469	AMC9
AT5G64240	CD	C14	C14.A05	metacaspase Atmc3 (Arabidopsis thaliana)	MER0039490	AMC3
AT1G23440	CF	C15	C15.A01	At1g23430/At1g23440 (Arabidopsis thaliana)	MER0014625
AT1G56700	CF	C15	C15.A02	At1g56700 (Arabidopsis thaliana)	MER0014626	F25P12.86
AT1G04850	CA	C19	C19.089	Mername-AA305 putative ubiquitin isopeptidase	MER0038080	F13M7.16
AT1G04860	CA	C19	C19.090	AtUBP2 peptidase (Arabidopsis thaliana) and similar	MER0014114	UBP2
AT1G17110	CA	C19	C19.096	ubiquitin-specific peptidase 15 (Arabidopsis thaliana)-like peptidase	MER0014119	UBP15
AT1G32850	CA	C19	C19.A04	At1g32850 (Arabidopsis thaliana)	MER0014772	UBP11
AT1G51710	CA	C19	C19.094	UBP6 peptidase (Arabidopsis-type)	MER0014115	UBP6
AT1G52450	CA	C19	non-peptidase homologue	family C19 non-peptidase homologues	MER0042800	F6D8.33/F6D8.35
AT2G22310	CA	C19	C19.092	AtUBP4 peptidase (Arabidopsis thaliana) and similar	MER0004310	UBP4
AT2G24640	CA	C19	C19.A09	At2g24640 (Arabidopsis thaliana)	MER0014640	UBP19
AT2G27650	CA	C19	non-peptidase homologue	family C19 non-peptidase homologues	MER0048196
AT2G32780	CA	C19	C19.091	AtUBP1 peptidase (Arabidopsis thaliana)	MER0004663	UBP1
AT2G40930	CA	C19	C19.093	AtUBP5 peptidase (Arabidopsis thaliana)- like peptidase	MER0005448	UBP5
AT3G11910	CA	C19	C19.A53	UBP13 (Arabidopsis thaliana-type)	MER0013524	UBP13
AT3G14400	CA	C19	C19.A13	At3g14400 (Arabidopsis thaliana)-like peptidase	MER0014124	UBP25
AT3G20630	CA	C19	C19.084	deubiquitinating enzyme 14 (plant)	MER0014118	UBP14
AT3G21280	CA	C19	C19.A05	At3g21280 (Arabidopsis thaliana)	MER0000757	UBP7
AT3G47890	CA	C19	C19.A51	T17F15.230 (Arabidopsis thaliana)	MER0038075	T17F15.240/T23J7.210
AT3G47910	CA	C19	C19.A51	T17F15.230 (Arabidopsis thaliana)	MER0038082
AT3G49600	CA	C19	C19.068	ubiquitin-specific peptidase 48	MER0014125	UBP26
AT4G10570	CA	C19	C19.A02	At4g10570 (Arabidopsis thaliana)	MER0005457	UBP10
AT4G10590	CA	C19	C19.A03	At4g10590 (Arabidopsis thaliana)	MER0015670	UBP9
AT4G17895	CA	C19	C19.A16	At4g17890 (Arabidopsis thaliana)	MER0005431	UBP20
AT4G22285	CA	C19	C19.972	ubiquitin-specific endopeptidase 39 [misleading]	MER0429697	At4g22290
AT4G22350	CA	C19	C19.972	ubiquitin-specific endopeptidase 39 [misleading]	MER0005429
AT4G24560	CA	C19	C19.A07	At4g24560 (Arabidopsis thaliana)	MER0005440	UBP16
AT4G30890	CA	C19	C19.A14	At4g30890 (Arabidopsis thaliana)	MER0014123	UBP24
AT4G31670	CA	C19	C19.A08	At4g31670 (Arabidopsis thaliana)	MER0005434	UBP18
AT4G39370	CA	C19	C19.002	Ubp1 ubiquitin peptidase	MER0014126	UBP27
AT4G39910	CA	C19	C19.008	Ubp3 ubiquitin peptidase (plant-type)	MER0004311	UBP3
AT5G06600	CA	C19	C19.A73	UBP12 (Arabidopsis thaliana-type)	MER0491622	UBP12
AT5G10790	CA	C19	C19.A11	At5g10790 (Arabidopsis thaliana)	MER0014121	UBP22
AT5G22030	CA	C19	C19.A01	At5g22030 (Arabidopsis thaliana)	MER0056043	UBP8
AT5G46740	CA	C19	C19.A15	At5g46740 (Arabidopsis thaliana)	MER0014120	UBP21
AT5G51530	CA	C19	non-peptidase homologue	family C19 non-peptidase homologues	MER0042865
AT5G57990	CA	C19	C19.A12	At5g57990 (Arabidopsis thaliana)	MER0014122	UBP23
AT5G65450	CA	C19	C19.A06	At5g65450 (Arabidopsis thaliana)	MER0014771	UBP17
AT1G55350	CA	C2	C02.019	phytocalpain	MER0014585	DEK1
AT1G15040	PC	C26	C26.A08	At1g15045 (Arabidopsis thaliana)	MER0031178	T15D22.9
AT1G25220	PC	C26	C26.A09	At1g25220 (Arabidopsis thaliana)-like peptidase	MER0044882	ASB1
AT1G30820	PC	C26	C26.A36	ctps g.p. (Brachydanio rerio)	MER0436727
AT1G63660	PC	C26	C26.A07	At1g63660 (Arabidopsis thaliana)	MER0042974
AT1G66860	PC	C26	C26.A06	At1g66860 (Arabidopsis thaliana)	MER0001429	F4N21_3
AT1G78660	PC	C26	C26.002	At1g78660 (Arabidopsis thaliana)	MER0014656	GGH1
AT1G78670	PC	C26	C26.A01	At1g78670 (Arabidopsis thaliana)	MER0014655	F9K20.29
AT1G78680	PC	C26	C26.003	At1g78680 (Arabidopsis thaliana)	MER0015604	GGH/GGH2
AT2G23960	PC	C26	C26.A05	gamma-glutamyl peptidase 1 (Arabidopsis thaliana)	MER0436719	At2g23960
AT2G23970	PC	C26	C26.A05	gamma-glutamyl peptidase 1 (Arabidopsis thaliana)	MER0436863
AT2G28880	PC	C26	unassigned	family C26 unassigned peptidases	MER0436720	At2g28880/emb1997
AT2G34890	PC	C26	C26.A36	ctps g.p. (Brachydanio rerio)	MER0437139
AT3G12670	PC	C26	C26.A36	ctps g.p. (Brachydanio rerio)	MER0437141	emb2742
AT3G27740	PC	C26	C26.A04	At3g27740 (Arabidopsis thaliana)	MER0044812	carA/carA2
AT4G02120	PC	C26	C26.A36	ctps g.p. (Brachydanio rerio)	MER0437142	AT4g02120/T10M13.13
AT4G20320	PC	C26	C26.A36	ctps g.p. (Brachydanio rerio)	MER0437382	AT4g20320/F1C12.230
AT4G26900	PC	C26	unassigned	family C26 unassigned peptidases	MER0436809	AT4g26900 /HISN4
AT4G30530	PC	C26	C26.A05	gamma-glutamyl peptidase 1 (Arabidopsis thaliana)	MER0043475
AT4G30540	PC	C26	C26.A05	gamma-glutamyl peptidase 1 (Arabidopsis thaliana)	MER0437384
AT4G30550	PC	C26	C26.A05	gamma-glutamyl peptidase 1 (Arabidopsis thaliana)	MER0436798
AT5G38200	PC	C26	C26.A10	At5g38200 (Arabidopsis thaliana)	MER0001021
AT5G60540	PC	C26	C26.A32	imidazoleglycerol-phosphate synthase (Pyrococcus furiosus)	MER0437258	PDX2
AT2G16570	PB	C44	C44.A01	At2g16570 (Arabidopsis thaliana)	MER0004101	ASE1
AT3G24090	PB	C44	non-peptidase homologue	family C44 non-peptidase homologues	MER0015664
AT3G47340	PB	C44	non-peptidase homologue	family C44 non-peptidase homologues	MER0038111	ASN1
AT4G27450	PB	C44	C44.A04	At4g27450 (Arabidopsis thaliana)	MER0038019
AT4G34740	PB	C44	C44.A03	At4g34740 (Arabidopsis thaliana)	MER0011806	T4L20.320
AT4G38880	PB	C44	C44.A02	At4g38880 (Arabidopsis thaliana)	MER0011781
AT5G04140	PB	C44	C44.951	ferredoxin-dependent glutamate synthase 1 (chloroplast, mitochondria)	MER1054487	GLU1
AT5G10240	PB	C44	non-peptidase homologue	family C44 non-peptidase homologues	MER0035968	ASN2/ASN3
AT5G19140	PB	C44	C44.A04	At4g27450 (Arabidopsis thaliana)	MER0037959	AILP1
AT1G09730	CE	C48	C48.035	ASP1 peptidase (Arabidopsis thaliana)	MER0020164
AT1G10570	CE	C48	C48.A05	At1g10570 (Arabidopsis thaliana)	MER0011025	ULP1C
AT1G31150	CE	C48	non-peptidase homologue	family C48 non-peptidase homologues	MER0199410
AT1G60220	CE	C48	C48.A04	At1g60220 (Arabidopsis thaliana)	MER0011028	ULP1D
AT3G06910	CE	C48	C48.A02	At3g06910 (Arabidopsis thaliana)	MER0015646	ULP1A
AT3G48480	CE	C48	unassigned	family C48 unassigned peptidases	MER0460345
AT4G00690	CE	C48	C48.A01	At4g00690 (Arabidopsis thaliana)	MER0005205	ULP1B
AT4G15880	CE	C48	C48.022	ESD4 peptidase	MER0011021	ESD4
AT4G33620	CE	C48	unassigned	family C48 unassigned peptidases	MER0011034	ULP2A
AT5G60190	CE	C48	C48.A03	At5g60190 (Arabidopsis thaliana)	MER0020168	NEDP1
AT4G22970	CD	C50	C50.005	separase (plant type)	MER0055987	ESP1
AT2G44140	CA	C54	C54.011	At2g44140 (Arabidopsis thaliana)	MER0013567	ATG4A
AT3G59950	CA	C54	C54.012	At3g59950 (Arabidopsis thaliana)	MER0013565	ATG4B
AT1G53280	PC	C56	non-peptidase homologue	family C56 non-peptidase homologues	MER0015625
AT1G74260	PC	C56	C56.972	phosphoribosylformylglycinamidine synthase	MER1054551
AT2G38860	PC	C56	C56.A01	At3g02720 (Arabidopsis thaliana)	MER0014723	YLS5
AT3G02720	PC	C56	C56.A01	At3g02720 (Arabidopsis thaliana)	MER0014721	F13E7.34
AT3G14990	PC	C56	non-peptidase homologue	family C56 non-peptidase homologues	MER0014725
AT3G54600	PC	C56	C56.A02	At3g54600 (Arabidopsis thaliana)	MER0121992	T14E10_170
AT4G34020	PC	C56	non-peptidase homologue	family C56 non-peptidase homologues	MER0011805
AT1G28120	CA	C65	C65.001	otubain-1	MER0029064
AT3G48380	CA	C78	C78.A02	At3g48380 protein (Arabidopsis thaliana)	MER0041487
AT5G24680	CA	C78	non-peptidase homologue	family C78 non-peptidase homologues	MER1121542	MXC17.7
AT1G03980	CA	C83	C83.004	phytochelatin synthase 2	MER0100354	PCS2
AT5G44070	CA	C83	C83.002	phytochelatin synthase	MER0100315	PCS1
AT1G50670	CA	C85	unassigned	subfamily C85B unassigned peptidases	MER0116529	F11F12.1
AT2G27350	CA	C85	C85.001	OTUD5 peptidase (Homo sapiens)	MER0121991
AT2G38025	CA	C85	non-peptidase homologue	subfamily C85B non-peptidase homologues	MER0744074	OTU3
AT3G02070	CA	C85	C85.A02	At3g02070 (Arabidopsis thaliana)	MER0126611	F1C9.14
AT3G22260	CA	C85	C85.A01	At3g22260 (Arabidopsis thaliana)	MER0253740
AT3G57810	CA	C85	unassigned	subfamily C85A unassigned peptidases	MER1125890	At3g57810
AT3G62940	CA	C85	unassigned	subfamily C85A unassigned peptidases	MER1154479	OTU5
AT5G03330	CA	C85	C85.A04	At5g03330 (Arabidopsis thaliana)-like peptidase	MER0123209	F12E4_60
AT5G04250	CA	C85	C85.A03	At5g04250 (Arabidopsis thaliana)	MER0123706
AT5G67170	CA	C85	C85.003	OTUD3 peptidase (Homo sapiens)	MER0126107	OTU7
AT2G29640	CA	C86	C86.A02	At2g29640 (Arabidopsis thaliana)	MER0124376
AT3G54130	CA	C86	C86.A01	At3g54130 (Arabidopsis thaliana)	MER0106293
AT1G47740	CP	C97	C97.A09	At1g47740 g.p. (Arabidopsis thaliana)	MER0324239
AT1G80690	CP	C97	C97.A04	F23A5.4 g.p. (Arabidopsis thaliana)	MER0308294
AT2G25190	CP	C97	C97.A08	At2g25190 g.p. (Arabidopsis thaliana)	MER0324208
AT3G07090	CP	C97	unassigned	family C97 unassigned peptidases	MER0323957	AT3G07090
AT4G17486	CP	C97	C97.A05	At4g17486 g.p. (Arabidopsis thaliana)	MER0308297
AT4G25660	CP	C97	unassigned	family C97 unassigned peptidases	MER0464122	AT4g25660/L73G19.40
AT4G25680	CP	C97	unassigned	family C97 unassigned peptidases	MER0464123	AT4g25680/L73G19.60
AT4G31980	CP	C97	C97.A07	At4g31980 g.p. (Arabidopsis thaliana)	MER0324188	At4g31980
AT5G25170	CP	C97	C97.A06	At5g25170 g.p. (Arabidopsis thaliana)	MER0324163
AT5G47310	CP	C97	C97.A03	At5g47310 g.p. (Arabidopsis thaliana)	MER0196504
AT1G63770	MA	M1	M01.029	M1 aminopeptidase (Plasmodium spp.)	MER0015636	APM1
AT1G73960	MA	M1	non-peptidase homologue	family M1 non-peptidase homologues	MER0038420	TAF2
AT4G33090	MA	M1	M01.A25	At4g33090 g.p. (Arabidopsis thaliana)	MER0019759	F4I10.20
AT5G13520	MA	M1	M01.A26	At5g13520 g.p. (Arabidopsis thaliana)	MER0012283	T6I14_50
AT1G24140	MA	M10	M10.A05	At1g24140 (Arabidopsis thaliana)-like peptidase	MER0005070
AT1G59970	MA	M10	M10.038	At1g59970-type peptidase	MER0005075	T2K10.2
AT1G70170	MA	M10	M10.A01	At1g70170 (Arabidopsis thaliana)	MER0003418
AT2G45040	MA	M10	M10.A02	At2g45040 (Arabidopsis thaliana)	MER0005338
AT4G16640	MA	M10	M10.A04	At4g16640 (Arabidopsis thaliana)	MER0004909
AT1G19270	MA	M102	M102.001	DA1 peptidase (Arabidopsis thaliana)	MER0788947
AT2G39830	MA	M102	M102.UPW	family M102 unassigned peptidases	MER0805549	DAR2
AT4G36860	MA	M102	M102.UPW	family M102 unassigned peptidases	MER0772276	C7A10.500
AT5G66610	MA	M102	M102.UPW	family M102 unassigned peptidases	MER0827673
AT5G66630	MA	M102	M102.UPW	family M102 unassigned peptidases	MER0827648	DAR6
AT1G71696	MC	M14	M14.A02	At1g71696 (Arabidopsis thaliana)	MER0015121	F14O23.7/SOL1
AT5G42320	MC	M14	M14.A01	At5g42320 (Arabidopsis thaliana)	MER0015694
AT1G06900	ME	M16	M16.005	nardilysin	MER0015606
AT1G49630	ME	M16	M16.018	PreP2 peptidase (Arabidopsis-type)	MER0014096	PREP2
AT1G51980	ME	M16	non-peptidase homologue	subfamily M16B non-peptidase homologues	MER0013523
AT2G41790	ME	M16	M16.A02	At2g41790 (Arabidopsis thaliana)-like peptidase	MER0011744	PXM16
AT3G02090	ME	M16	M16.003	mitochondrial processing peptidase beta-subunit	MER0013515
AT3G16480	ME	M16	non-peptidase homologue	subfamily M16B non-peptidase homologues	MER0015254
AT3G19170	ME	M16	M16.012	PreP1 peptidase (Arabidopsis-type)	MER0014056	PREP1
AT3G57460	ME	M16	M16.A01	At3g57470 (Arabidopsis thaliana)	MER0470773	T8H10.60
AT3G57470	ME	M16	unassigned	subfamily M16A unassigned peptidases	MER0668566
AT5G42390	ME	M16	M16.004	chloroplast (stromal) processing peptidase	MER0015123
AT5G56730	ME	M16	M16.A03	At5g56730 (Arabidopsis thaliana)-like peptidase	MER0014333	At5g56730
AT2G24200	MF	M17	M17.A03	At2g24200 (Arabidopsis thaliana)	MER0001238	PM25
AT4G30910	MF	M17	M17.A02	At4g30910 (Arabidopsis thaliana)	MER0004598
AT4G30920	MF	M17	M17.A01	At4g30920 (Arabidopsis thaliana)	MER0004597
AT5G13940	MF	M17	M17.A03	At2g24200 (Arabidopsis thaliana)	MER0471505
AT5G04710	MH	M18	M18.A02	At5g04710 (Arabidopsis thaliana)	MER0015303	T1E3_70
AT5G60160	MH	M18	M18.A01	At5g60160 (Arabidopsis thaliana)-like peptidase	MER0003372
AT1G44180	MH	M20	unassigned	subfamily M20A unassigned peptidases	MER0015110	T7O23.14
AT1G44350	MH	M20	M20.A05	At1g44350 (Arabidopsis thaliana)-type peptidase	MER0005173	ILL6
AT1G44820	MH	M20	unassigned	subfamily M20A unassigned peptidases	MER0013441	T12C22.9
AT1G51760	MH	M20	M20.A04	At1g51760 (Arabidopsis thaliana)-type peptidase	MER0003815	IAR3/ILL4
AT1G51780	MH	M20	M20.A01	At1g51780 (Arabidopsis thaliana)	MER0015354	ILL5
AT3G02875	MH	M20	M20.A02	At3g02875 (Arabidopsis thaliana)-type peptidase	MER0002013	AT3G02875/ILR1
AT4G17830	MH	M20	unassigned	subfamily M20A unassigned peptidases	MER0015308
AT4G20070	MH	M20	M20.A07	At4g20070 (Arabidopsis thaliana)	MER0026472	AAH
AT4G38220	MH	M20	unassigned	subfamily M20A unassigned peptidases	MER0011809
AT5G43600	MH	M20	non-peptidase homologue	family M20 non-peptidase homologues	MER0026488	UAH
AT5G54140	MH	M20	M20.A06	At5g54140 (Arabidopsis thaliana)	MER0005155	ILL3
AT5G56650	MH	M20	M20.A03	At5g56650 (Arabidopsis thaliana)	MER0002014	ILL1
AT5G56660	MH	M20	M20.014	indoleacetyl amino acid hydrolase	MER0002659	ILL2
AT1G09300	MG	M24	unassigned	subfamily M24A unassigned peptidases	MER0015635
AT1G13270	MG	M24	M24.A05	At1g13270 (Arabidopsis thaliana)-type peptidase	MER0015127	MAP1B/MAP1C
AT2G44180	MG	M24	M24.A02	At2g44180 (Arabidopsis thaliana)	MER0011746	MAP2A
AT2G45240	MG	M24	M24.001	methionyl aminopeptidase 1 (Escherichia-type)	MER0003782	MAP1A
AT3G05350	MG	M24	M24.A04	At3g05350 (Arabidopsis thaliana)-type peptidase	MER0016542
AT3G25740	MG	M24	M24.A07	At3g25740 (Arabidopsis thaliana)	MER0015128	MAP1C
AT3G51800	MG	M24	M24.973	proliferation-association protein 1	MER0015085	AtG2
AT3G59990	MG	M24	M24.A02	At2g44180 (Arabidopsis thaliana)	MER0015280	MAP2B
AT4G10710	MG	M24	M24.974	FACT complex subunit SPT16	MER0026535	SPT16
AT4G29490	MG	M24	M24.007	Xaa-Pro dipeptidase (eukaryote-type)	MER0027216
AT4G36760	MG	M24	M24.037	At4g36760 g.p. (Arabidopsis thaliana) and similar	MER0016544	APP1
AT4G37040	MG	M24	M24.A06	At4g37040 (Arabidopsis thaliana)-type peptidase	MER0005690	MAP1D
AT1G67420	MH	M28	M28.A04	At1g67420 (Arabidopsis thaliana)	MER0005158	T1F15.12
AT3G54720	MH	M28	M28.007	ALTERED MERISTEM PROGRAM1-like peptidase	MER0015336	AMP1
AT4G07670	MH	M28	M28.A02	At5g19740 (Arabidopsis thaliana)-type peptidase	MER0027218	F10A2.10
AT5G19740	MH	M28	M28.A02	At5g19740 (Arabidopsis thaliana)-type peptidase	MER0015691
AT5G20660	MH	M28	M28.A03	At5g20660 (Arabidopsis thaliana)	MER0015688	At5g20655
AT1G67690	MA	M3	M03.A03	TOPL peptidase (Arabidopsis thaliana)	MER0015170
AT5G10540	MA	M3	M03.A02	TOP2 peptidase (Arabidopsis thaliana)	MER0015119	F12B17_110
AT5G51540	MA	M3	unassigned	subfamily M3A unassigned peptidases	MER0015169
AT5G65620	MA	M3	M03.A01	TOP1 peptidase (Arabidopsis thaliana)	MER0006087
AT1G67550	MJ	M38	M38.982	urease	MER0042999	F12B7.10
AT3G55850	MJ	M38	non-peptidase homologue	family M38 non-peptidase homologues	MER0861408	LAF3
AT5G12200	MJ	M38	M38.973	dihydropyrimidinase	MER0015676
AT1G06430	MA	M41	M41.025	AtFtsH8 peptidase	MER0015137	FTSH8
AT1G07510	MA	M41	M41.023	AtFtsH10 peptidase	MER0015609	FTSH10
AT1G50250	MA	M41	M41.020	AtFtsH1 peptidase	MER0002563	FTSH1
AT1G79560	MA	M41	M41.A06	At1g79560 (Arabidopsis thaliana)-type peptidase	MER0015204	FTSH12
AT2G26140	MA	M41	unassigned	family M41 unassigned peptidases	MER0005118	EDE1/FTSH4
AT2G29080	MA	M41	M41.022	AtFtsH3 peptidase	MER0011748	FTSH3
AT2G30950	MA	M41	M41.005	AtFtsH2 peptidase	MER0011745	FTSH2
AT3G04340	MA	M41	non-peptidase homologue	family M41 non-peptidase homologues	MER0055959	T6K12.4
AT3G16290	MA	M41	non-peptidase homologue	family M41 non-peptidase homologues	MER0056033	EMB2083
AT3G47060	MA	M41	M41.A04	AtFtsH7 peptidase	MER0011120	FTSH7
AT4G23940	MA	M41	non-peptidase homologue	family M41 non-peptidase homologues	MER0011815	T19F6.22
AT5G15250	MA	M41	M41.019	AtFtsH6 peptidase	MER0015193	FTSH6
AT5G42270	MA	M41	M41.024	AtFtsH5 peptidase	MER0017637	FTSH5
AT5G53170	MA	M41	M41.018	AtFtsH11 peptidase	MER0014324	FTSH11
AT5G58870	MA	M41	M41.A03	AtFtsH9 peptidase	MER0015690	FTSH9
AT5G64580	MA	M41	non-peptidase homologue	family M41 non-peptidase homologues	MER0035970
AT3G27110	MA	M48	M48.021	metallopeptidase PGM48 (Arabidopsis thaliana)	MER0015215	At3g27110/PGM48
AT4G01320	MA	M48	M48.003	farnesylated-protein converting enzyme 1	MER0014297	FACE1 (AT4G01320)
AT5G51740	MA	M48	M48.A01	At5g51740 (Arabidopsis thaliana)-type peptidase	MER0026552
AT1G79690	MA	M49	M49.005	Nudix hydrolase 3	MER1102972	NUDT3
AT1G05140	MM	M50	M50.003	AraSP peptidase (Arabidopsis-type)	MER0004474
AT2G32480	MM	M50	M50.A10	ARASP g.p. (Arabidopsis thaliana)	MER0004471	ARASP
AT4G20310	MM	M50	M50.009	At4g20310-like peptidase	MER0004461
AT5G05740	MM	M50	M50.A01	EGY2 peptidase (Arabidopsis thaliana)	MER0038875	EGY2
AT5G35220	MM	M50	M50.A02	EGY1 peptidase (Arabidopsis thaliana)	MER0038874
AT1G10600	MP	M67	M67.A05	At1g10600 (Arabidopsis thaliana)-type peptidase	MER0024760	AMSH2
AT1G10840	MP	M67	M67.971	Mername-AA168 protein	MER0024759	TIF3H1
AT1G22920	MP	M67	M67.A01	At1g22920 (Arabidopsis thaliana)	MER0022069	CSN5B
AT1G48790	MP	M67	M67.A04	At1g48790 (Arabidopsis thaliana)-type peptidase	MER0023131	AMSH1
AT1G71230	MP	M67	M67.A02	At1g71230 (Arabidopsis thaliana)	MER0022061	CSN5A
AT1G80210	MP	M67	M67.A03	At1g80210 (Arabidopsis thaliana)	MER0031510
AT2G39990	MP	M67	M67.974	eukaryotic translation initiation factor 3 subunit F	MER0031508	TIF3F1
AT3G06820	MP	M67	M67.A03	At1g80210 (Arabidopsis thaliana)	MER0024758
AT3G11270	MP	M67	M67.973	26S proteasome non-ATPase regulatory subunit 7	MER0035966	F11B9.19/RPN8
AT4G16144	MP	M67	M67.A06	At4g16144 (Arabidopsis thaliana)-type peptidase	MER0029722	AMSH3
AT4G26430	MP	M67	non-peptidase homologue	subfamily M67A non-peptidase homologues	MER0031509	CSN6B
AT5G23540	MP	M67	M67.001	PSMD14 peptidase	MER0021992	RPN11
AT5G56280	MP	M67	non-peptidase homologue	subfamily M67A non-peptidase homologues	MER0031507	CSN6A
AT3G03420	MA	M76	unassigned	family M76 unassigned peptidases	MER0074184	T21P5.16
AT1G14270	M-	M79	M79.A02	At1g14270 (Arabidopsis thaliana)	MER0056022
AT2G20725	M-	M79	M79.A03	At2g20725 (Arabidopsis thaliana)	MER0056027
AT2G36305	M-	M79	M79.002	RCE1 peptidase (Homo sapiens-type)	MER0036890	FACE2
AT3G26085	M-	M79	M79.A04	At3g26085 (Arabidopsis thaliana)	MER0056037
AT5G60750	M-	M79	M79.006	CAAX amino terminal peptidase (plant)	MER0056047	SCO4
AT5G42620	MA	M8	M08.A01	At5g42620 (Arabidopsis thaliana)	MER0012288
AT1G55915	MA	M80	M80.A01	F14J16.17 protein (Arabidopsis thaliana)	MER0215799
AT5G35690	MA	M80	M80.A02	At1g80210 protein (Arabidopsis thaliana)	MER0215804
AT1G28320	PA	S1	S01.501	DEG15 peptidase	MER0145078	DEG15
AT1G51150	PA	S1	S01.A09	At1g51150 (Arabidopsis thaliana)	MER0016541	DEGP6
AT1G65630	PA	S1	S01.A07	At1g65630 (Arabidopsis thaliana)	MER0005089	DEGP3
AT1G65640	PA	S1	S01.A02	At1g65640 (Arabidopsis thaliana)	MER0005090	DEGP4
AT2G47940	PA	S1	S01.279	Deg2 chloroplast peptidase	MER0005094	DEGP2
AT3G03380	PA	S1	unassigned	subfamily S1D unassigned peptidases	MER0026561	DEGP7
AT3G16540	PA	S1	S01.A01	At3g16540 (Arabidopsis thaliana)	MER0016543	DEGP11
AT3G16550	PA	S1	S01.A03	At3g16550 (Arabidopsis thaliana)	MER0014064	DEGP12
AT3G27925	PA	S1	S01.472	Deg1 chloroplast peptidase	MER0001945	DEGP1
AT4G18370	PA	S1	S01.441	Deg5 chloroplast peptidase	MER0005093
AT5G27660	PA	S1	S01.A08	At5g27660 (Arabidopsis thaliana)	MER0006096
AT5G36950	PA	S1	S01.A04	At5g36950 (Arabidopsis thaliana)	MER0014314	DEGP10
AT5G39830	PA	S1	S01.474	Deg8 chloroplast peptidase	MER0010944	DEG8/DEGP8
AT5G40200	PA	S1	S01.A05	DEGP9 g.p. (Arabidopsis thaliana)	MER0014317	DEGP9
AT5G40560	PA	S1	S01.A06	At5g40560 (Arabidopsis thaliana)	MER0014318	DEGP13
AT5G54745	PA	S1	non-peptidase homologue	subfamily S1C non-peptidase homologues	MER1130660	DEGP15
AT1G11080	SC	S10	S10.A36	At1g11080 (Arabidopsis thaliana)	MER0003414	SCPL31
AT1G15000	SC	S10	S10.003	vitellogenic carboxypeptidase-like protein	MER0006010	SCPL50
AT1G28110	SC	S10	S10.A24	At1g28110 (Arabidopsis thaliana)-type peptidase	MER0015619	SCPL45
AT1G33540	SC	S10	S10.A01	At1g33540 (Arabidopsis thaliana)	MER0010959	SCPL18
AT1G43780	SC	S10	S10.A25	At1g43780 (Arabidopsis thaliana)	MER0015616	SCPL44
AT1G61130	SC	S10	S10.A26	At1g61130 (Arabidopsis thaliana)	MER0015612	SCPL32
AT1G73270	SC	S10	S10.A04	At1g73270 (Arabidopsis thaliana)	MER0015617	SCPL6
AT1G73280	SC	S10	S10.A05	At1g73280 (Arabidopsis thaliana)	MER0015614	SCPL3
AT1G73290	SC	S10	S10.A03	At1g73290 (Arabidopsis thaliana)	MER0015618	SCPL5
AT1G73300	SC	S10	S10.A16	At1g73300 (Arabidopsis thaliana)	MER0013916	SCPL2
AT1G73310	SC	S10	S10.A06	At1g73310 (Arabidopsis thaliana)	MER0013918	SCPL4
AT2G05850	SC	S10	S10.A29	At2g05850 (Arabidopsis thaliana)	MER0011754	SCPL38
AT2G12480	SC	S10	S10.A33	At2g12480 (Arabidopsis thaliana)	MER0005616	SCPL43
AT2G22920	SC	S10	S10.A09	At2g22920 (Arabidopsis thaliana)	MER0011747	SCPL12
AT2G22960	SC	S10	S10.A47	At2g22960 (Arabidopsis thaliana)	MER0019232	SCPL52
AT2G22970	SC	S10	S10.A08	At2g22970 (Arabidopsis thaliana)	MER0004653	SCPL11
AT2G22980	SC	S10	S10.004	serine carboxypeptidase C	MER0004654	SCPL13
AT2G22990	SC	S10	S10.A14	At2g22990 (Arabidopsis thaliana)	MER0004682	SCPL8
AT2G23000	SC	S10	S10.A13	At2g23000 (Arabidopsis thaliana)	MER0004683	SCPL10
AT2G23010	SC	S10	S10.A12	At2g23010 (Arabidopsis thaliana)	MER0004684	SCPL9
AT2G24000	SC	S10	S10.A35	At2g24000 (Arabidopsis thaliana)	MER0011751	SCPL22
AT2G24010	SC	S10	S10.A30	At2g24010 (Arabidopsis thaliana)	MER0011752	SCPL23
AT2G27920	SC	S10	S10.017	OsBISCPL1-type putative carboxypeptidase	MER0005676	SCPL51
AT2G33530	SC	S10	S10.A42	At2g33530 (Arabidopsis thaliana)	MER0011739	SCPL46
AT2G35770	SC	S10	S10.A28	At2g35770 (Arabidopsis thaliana)	MER0011762	SCPL28
AT2G35780	SC	S10	S10.A43	At2g35780 (Arabidopsis thaliana)	MER0005684	SCPL26
AT3G02110	SC	S10	S10.A40	At3g02110 (Arabidopsis thaliana)	MER0006019	SCPL25
AT3G07990	SC	S10	S10.A23	At3g07990 (Arabidopsis thaliana)-type peptidase	MER0015652	SCPL27
AT3G10410	SC	S10	S10.A45	At3g10410 (Arabidopsis thaliana)	MER0000425	SCPL49
AT3G10450	SC	S10	S10.A15	At3g10450 (Arabidopsis thaliana)	MER0015654	SCPL7
AT3G12203	SC	S10	S10.A19	At3g12203 (Arabidopsis thaliana)	MER0015653	SCPL17
AT3G12220	SC	S10	S10.A17	At3g12220 (Arabidopsis thaliana)	MER0015657	SCPL16
AT3G12230	SC	S10	S10.A02	At3g12230 (Arabidopsis thaliana)	MER0015656	SCPL14
AT3G12240	SC	S10	S10.A02	At3g12230 (Arabidopsis thaliana)	MER0006011	SCPL15
AT3G17180	SC	S10	S10.A20	At3g17180 (Arabidopsis thaliana)	MER0015651	SCPL33
AT3G25420	SC	S10	S10.A10	At3g25420 (Arabidopsis thaliana)	MER0006005	SCPL21
AT3G45010	SC	S10	S10.A46	At3g45010 (Arabidopsis thaliana)	MER0005999	SCPL48
AT3G52000	SC	S10	S10.A37	At3g52000 (Arabidopsis thaliana)	MER0005764	SCPL36
AT3G52010	SC	S10	S10.A31	At3g52010 (Arabidopsis thaliana)	MER0005701	SCPL37
AT3G52020	SC	S10	S10.A38	At3g52020 (Arabidopsis thaliana)	MER0005778	SCPL39
AT3G56540	SC	S10	S10.A48	At3g56540 (Arabidopsis thaliana)	MER0006012	SCPL53
AT3G63470	SC	S10	S10.A41	At3g63470 (Arabidopsis thaliana)	MER0010962	SCPL40
AT4G12910	SC	S10	S10.A11	At4g12910 (Arabidopsis thaliana)	MER0005597	SCPL20
AT4G15100	SC	S10	S10.A27	At4g15100 (Arabidopsis thaliana)	MER0011792	SCPL30
AT4G30610	SC	S10	S10.015	BRS1 serine carboxypeptidase	MER0011803	SCPL24
AT4G30810	SC	S10	S10.A32	At4g30810 (Arabidopsis thaliana)	MER0004615	SCPL29
AT5G08260	SC	S10	S10.A34	At5g08260 (Arabidopsis thaliana)	MER0015678	SCPL35
AT5G09640	SC	S10	S10.A18	At5g09640 (Arabidopsis thaliana)	MER0016609	SCPL19
AT5G22960	SC	S10	S10.A69	SCPL54 g.p. (Arabidopsis thaliana)	MER0006002	SCPL54
AT5G22980	SC	S10	S10.A44	At5g22980 (Arabidopsis thaliana)	MER0015679	SCPL47
AT5G23210	SC	S10	S10.A39	At5g23210 (Arabidopsis thaliana)	MER0006018	SCPL34
AT5G36180	SC	S10	S10.A07	At5g36180 (Arabidopsis thaliana)	MER0013917	SCPL1
AT5G42230	SC	S10	S10.A22	At5g42230 (Arabidopsis thaliana)	MER0015680	SCPL41
AT5G42240	SC	S10	S10.A21	At5g42240 (Arabidopsis thaliana)-type peptidase	MER0015681	SCPL42
AT5G24810	SE	S12	S12.A01	At5g24810 (Arabidopsis thaliana)	MER0015683
AT1G02560	SK	S14	S14.A01	At1g02560 (Arabidopsis thaliana)-type peptidase	MER0005687	CLPP5
AT1G09130	SK	S14	non-peptidase homologue	family S14 non-peptidase homologues	MER0003945	CLPR3
AT1G11750	SK	S14	S14.006	peptidase Clp (type 6)	MER0004182	CLPP6
AT1G12410	SK	S14	non-peptidase homologue	family S14 non-peptidase homologues	MER0006053	CLPR2
AT1G49970	SK	S14	non-peptidase homologue	family S14 non-peptidase homologues	MER0006085	CLPR1
AT1G66670	SK	S14	S14.A03	At1g66670 (Arabidopsis thaliana)-type peptidase	MER0004855	CLPP3
AT4G17040	SK	S14	S14.001	peptidase Clp (type 1)	MER0056040	CLPR4
AT5G23140	SK	S14	S14.A02	At5g23140 (Arabidopsis thaliana)-type peptidase	MER0006046	CLPP2
AT5G45390	SK	S14	S14.010	ClpP4 peptidase (plant)	MER0006063	CLPP4
ATCG00670	SK	S14	S14.002	peptidase Clp (type 2)	MER0006308	clpP1
AT1G07190	SJ	S16	non-peptidase homologue	family S16 non-peptidase homologues	MER0027731	At1g07190/F10K1.10
AT3G05780	SJ	S16	S16.A03	At3g05780 (Arabidopsis thaliana)	MER0011056	LON3
AT3G05790	SJ	S16	S16.A02	At3g05790 (Arabidopsis thaliana)	MER0011057	LON4
AT5G26860	SJ	S16	S16.011	At5g26860 (Arabidopsis thaliana)	MER0003442	LON1
AT5G47040	SJ	S16	S16.003	Lon peptidase homologue (type 3)	MER0004594	LON2
AT5G50340	SJ	S16	S16.A04	DNA repair protein RadA (Escherichia coli)	MER0035964
AT1G06200	SF	S26	non-peptidase homologue	subfamily S26A non-peptidase homologues	MER0035972	F9P14.6
AT1G06870	SF	S26	S26.A01	At1g06870 (Arabidopsis thaliana)	MER0015620	TPP2
AT1G23460	SF	S26	S26.A06	At1g23470 (Arabidopsis thaliana)	MER0015611
AT1G23465	SF	S26	S26.A05	At1g29960 (Arabidopsis thaliana)	MER0006070
AT1G52600	SF	S26	S26.A04	At1g52600 (Arabidopsis thaliana)-type peptidase	MER0015613	F6D8.18
AT1G53540	SF	S26	S26.A08	T3F20.15 protein (Arabidopsis thaliana)	MER0017118
AT2G30440	SF	S26	S26.008	thylakoidal processing peptidase	MER0003269	TPP1
AT2G31140	SF	S26	non-peptidase homologue	subfamily S26A non-peptidase homologues	MER0035971
AT3G08980	SF	S26	S26.002	mitochondrial inner membrane peptidase 1	MER0006337	T16O11.6
AT3G15710	SF	S26	S26.A03	At3g15710 (Arabidopsis thaliana)	MER0015644
AT3G24590	SF	S26	S26.A02	Plsp1 peptidase (Arabidopsis thaliana)	MER0055964	PLSP1
AT2G18080	SC	S28	S28.A05	At2g18080 (Arabidopsis thaliana)	MER0011758	EDA2
AT2G24280	SC	S28	S28.A01	At2g24280 (Arabidopsis thaliana)	MER0003947
AT3G28680	SC	S28	S28.A03	At5g22860 (Arabidopsis thaliana)	MER0013950
AT4G36190	SC	S28	S28.A04	At4g36190 (Arabidopsis thaliana)	MER0003962
AT4G36195	SC	S28	S28.A26	At4g36195 g.p. (Arabidopsis thaliana)	MER0304968
AT5G22860	SC	S28	S28.A03	At5g22860 (Arabidopsis thaliana)	MER0006067
AT5G65760	SC	S28	S28.A02	AT5g65760 (Arabidopsis thaliana)	MER0003969
AT1G11090	SC	S33	S33.A08	At1g11090 (Arabidopsis thaliana)	MER0036060	T19D16.3
AT1G13810	SC	S33	S33.A75	F16a14.4 protein (Arabidopsis thaliana)	MER0036078
AT1G15060	SC	S33	S33.A65	At1g15070 protein (Arabidopsis thaliana)	MER0208801
AT1G15490	SC	S33	non-peptidase homologue	family S33 non-peptidase homologues	MER0036085	F9L1.44
AT1G17430	SC	S33	S33.A10	At1g17430 (Arabidopsis thaliana)	MER0036056
AT1G18360	SC	S33	S33.A17	At1g18360 (Arabidopsis thaliana)	MER0036050
AT1G18460	SC	S33	S33.A68	At1g18460 protein (Arabidopsis thaliana)	MER0201200
AT1G26360	SC	S33	S33.A69	MES14 protein (Arabidopsis thaliana)	MER0215514	MES13
AT1G33990	SC	S33	S33.A69	MES14 protein (Arabidopsis thaliana)	MER0214939
AT1G52510	SC	S33	unassigned	family S33 unassigned peptidases	MER0036055
AT1G52750	SC	S33	non-peptidase homologue	family S33 non-peptidase homologues	MER0036058
AT1G52760	SC	S33	S33.A37	At1g52760 (Arabidopsis thaliana)-type peptidase	MER0036070	F14G24.3
AT1G64670	SC	S33	S33.A27	At1g64670 (Arabidopsis thaliana)	MER0044581
AT1G68890	SC	S33	S33.A36	At1g68900 (Arabidopsis thaliana)	MER0036072	PHYLLO
AT1G69240	SC	S33	S33.A69	MES14 protein (Arabidopsis thaliana)	MER0212579	MES15
AT1G72620	SC	S33	S33.A35	At1g72620 (Arabidopsis thaliana)	MER0036073	F28P22.19
AT1G73480	SC	S33	S33.A12	At1g73480 (Arabidopsis thaliana)	MER0036051
AT1G73920	SC	S33	S33.A62	At1g73920 protein (Arabidopsis thaliana)	MER0213716
AT1G74280	SC	S33	S33.A22	At1g74280 (Arabidopsis thaliana)	MER0044899	F1O17.5
AT1G77420	SC	S33	S33.A39	At1g77420 (Arabidopsis thaliana)	MER0044580	F2P24.13
AT1G78210	SC	S33	S33.A19	At1g78210 (Arabidopsis thaliana)	MER0036068	T11I11.15
AT1G80280	SC	S33	non-peptidase homologue	family S33 non-peptidase homologues	MER0036071
AT2G14260	SC	S33	S33.001	prolyl aminopeptidase	MER0003532	PIP
AT2G18360	SC	S33	S33.A15	At2g18360 (Arabidopsis thaliana)	MER0017033
AT2G23550	SC	S33	S33.A63	putative acetone-cyanohydrin lyase (Arabidopsis thaliana)	MER0214982
AT2G23560	SC	S33	S33.A70	MES7 protein (Arabidopsis thaliana)	MER0213595	MES7
AT2G26740	SC	S33	non-peptidase homologue	family S33 non-peptidase homologues	MER0011742	ATsEH
AT2G26750	SC	S33	non-peptidase homologue	family S33 non-peptidase homologues	MER0011743
AT2G39400	SC	S33	S33.A07	At2g39400 (Arabidopsis thaliana)	MER0036062
AT2G39410	SC	S33	S33.A06	At2g39410 (Arabidopsis thaliana)	MER0036063
AT2G39420	SC	S33	S33.A20	At2g39420 (Arabidopsis thaliana)	MER0036047
AT2G47630	SC	S33	S33.A13	At2g47630 (Arabidopsis thaliana)	MER0036048
AT3G03230	SC	S33	S33.A72	At3g03230 protein (Arabidopsis thaliana)	MER0213916
AT3G03240	SC	S33	S33.A74	AT3G03240 protein (Arabidopsis thaliana)	MER0201227	T17B22.7
AT3G03990	SC	S33	S33.A18	At3g03990 (Arabidopsis thaliana)-type peptidase	MER0043008	T11I18.10
AT3G05600	SC	S33	non-peptidase homologue	family S33 non-peptidase homologues	MER0036082	F18C1.13
AT3G09690	SC	S33	S33.A30	At3g09690 (Arabidopsis thaliana)	MER0036083	F11F8_28
AT3G10840	SC	S33	S33.A79	At3g10840 protein (Arabidopsis thaliana)	MER0036059
AT3G24420	SC	S33	unassigned	family S33 unassigned peptidases	MER0036077
AT3G50440	SC	S33	S33.A80	MES10 protein (Arabidopsis thaliana)	MER0213816
AT3G51000	SC	S33	non-peptidase homologue	family S33 non-peptidase homologues	MER0015642	F24M12.40
AT3G52570	SC	S33	S33.A23	At3g52570 (Arabidopsis thaliana)	MER0044858
AT3G54240	SC	S33	S33.A77	F24B22.200 protein (Arabidopsis thaliana)	MER0036080
AT3G55180	SC	S33	S33.A31	At3g55180 (Arabidopsis thaliana)	MER0036081	T26I12.60
AT3G61540	SC	S33	unassigned	family S33 unassigned peptidases	MER0015650	F2A19.140
AT3G62860	SC	S33	unassigned	family S33 unassigned peptidases	MER0048056
AT4G02340	SC	S33	non-peptidase homologue	family S33 non-peptidase homologues	MER0011812	T14P8.15
AT4G09900	SC	S33	S33.A67	T5L19.30 protein (Arabidopsis thaliana)	MER0214730	MES12
AT4G10030	SC	S33	S33.A21	At4g10030 (Arabidopsis thaliana)	MER0044900	T5L19.160
AT4G10050	SC	S33	S33.A38	At4g10050 (Arabidopsis thaliana)	MER0036069	T5L19.180
AT4G12830	SC	S33	non-peptidase homologue	family S33 non-peptidase homologues	MER0015674	T20K18.180
AT4G15960	SC	S33	non-peptidase homologue	family S33 non-peptidase homologues	MER0036061	dl4016c
AT4G24140	SC	S33	S33.A26	At4g24150 (Arabidopsis thaliana)	MER0044633	T19F6.6
AT4G24160	SC	S33	S33.009	Mername-AA086 putative peptidase	MER0011785	T19F6.4
AT4G33180	SC	S33	S33.A04	At4g33180/At4g33190 (Arabidopsis thaliana)	MER0036066
AT4G36530	SC	S33	S33.A01	At4g36530 (Arabidopsis thaliana)	MER0036053
AT4G36610	SC	S33	S33.A09	At4g36610 (Arabidopsis thaliana)	MER0036057
AT4G37470	SC	S33	S33.A29	At4g37470 (Arabidopsis thaliana)-type peptidase	MER0036084	F6G17.120
AT4G39955	SC	S33	S33.A71	putative epoxide hydrolase (Arabidopsis thaliana)	MER0036067
AT5G02970	SC	S33	S33.A32	At5g02970 (Arabidopsis thaliana)	MER0036079	F9G14_280
AT5G09430	SC	S33	S33.A33	At5g09430 (Arabidopsis thaliana)	MER0036076	T5E8_230
AT5G11650	SC	S33	S33.A11	At5g11650 (Arabidopsis thaliana)	MER0036052
AT5G13800	SC	S33	S33.A34	At5g13800 (Arabidopsis thaliana)	MER0036074	PPH
AT5G14980	SC	S33	S33.A25	At5g14980 (Arabidopsis thaliana)	MER0044641	F2G14_100
AT5G16120	SC	S33	S33.A05	At5g16120 (Arabidopsis thaliana)	MER0036049
AT5G17720	SC	S33	S33.A76	AT5G17720 protein (Arabidopsis thaliana)	MER0213829
AT5G17780	SC	S33	S33.A73	AT5G17780 protein (Arabidopsis thaliana)	MER0036075
AT5G19290	SC	S33	S33.A24	At5g19290 (Arabidopsis thaliana)	MER0044847
AT5G19850	SC	S33	S33.A03	At5g19850 (Arabidopsis thaliana)-type peptidase	MER0036065
AT5G21950	SC	S33	S33.A14	At5g21950 (Arabidopsis thaliana)	MER0035973
AT5G22460	SC	S33	S33.A78	AT5G22460 protein (Arabidopsis thaliana)	MER0209583
AT5G38520	SC	S33	S33.A02	At5g38520 (Arabidopsis thaliana)	MER0036054
AT5G39220	SC	S33	S33.A16	At5g39220 (Arabidopsis thaliana)	MER0036064
AT5G41900	SC	S33	S33.A28	At5g41900 (Arabidopsis thaliana)	MER0044578
AT5G53050	SC	S33	S33.A66	At5g53050 or MhpC protein (Arabidopsis thaliana)	MER0210990
AT5G56750	SC	S33	non-peptidase homologue	family S33 non-peptidase homologues	MER1365093	NDL1
AT3G57680	SK	S41	S41.A01	At3g57680 (Arabidopsis thaliana)	MER0005714
AT4G17740	SK	S41	S41.002	C-terminal processing peptidase-2	MER0005021	ctpA
AT5G46390	SK	S41	S41.A02	At5g46390 (Arabidopsis thaliana)-type peptidase	MER0015684	MPL12.19
AT1G73990	SK	S49	S49.004	signal peptide peptidase A (Arabidopsis-type)	MER0011114	SPPA
AT1G12750	ST	S54	S54.A04	At1g12750 (Arabidopsis thaliana)	MER0015633	AtRBL6
AT1G18600	ST	S54	S54.A07	At1g18600 (Arabidopsis thaliana)	MER0048181	AtPARL/AtRBL12
AT1G25290	ST	S54	S54.A08	At1g25290 (Arabidopsis thaliana)	MER0015632	AtRBL10/AtRBL8
AT1G52580	ST	S54	S54.A01	At1g52580 (Arabidopsis thaliana)	MER0015631	AtRBL5
AT1G63120	ST	S54	S54.015	RBL2 peptidase	MER0015630	AtRBL2
AT1G74130	ST	S54	S54.A07	At1g18600 (Arabidopsis thaliana)	MER0092518
AT1G74140	ST	S54	S54.A07	At1g18600 (Arabidopsis thaliana)	MER0092558
AT1G77860	ST	S54	non-peptidase homologue	family S54 non-peptidase homologues	MER0003943	AtKOM
AT2G29050	ST	S54	S54.A05	At2g29050 (Arabidopsis thaliana)	MER0015460	AtRBL1
AT3G17611	ST	S54	unassigned	family S54 unassigned peptidases	MER0036087	AtRBL10/AtRBL14
AT3G53780	ST	S54	S54.A06	At3g53780 (Arabidopsis thaliana)	MER0015659	AtRBL4
AT3G58460	ST	S54	unassigned	family S54 unassigned peptidases	MER0036086	AtRBL11/AtRBL15
AT3G59520	ST	S54	unassigned	family S54 unassigned peptidases	MER0036089	AtRBL12/AtRBL13
AT4G23070	ST	S54	S54.A03	At4g23070 (Arabidopsis thaliana)	MER0015667	AtRBL7
AT4G29330	ST	S54	non-peptidase homologue	family S54 non-peptidase homologues	MER0092543	DER1
AT5G07250	ST	S54	S54.A02	At5g07250 (Arabidopsis thaliana)	MER0015686	AtRBL3/T28J14_190
AT5G25640	ST	S54	S54.025	At5g25752 rhomboid peptidase	MER0003940	AtRBL11/AtRBL9
AT5G38510	ST	S54	non-peptidase homologue	family S54 non-peptidase homologues	MER0036088	AtRBL9
AT1G10390	SP	S59	S59.A02	At1g10390 (Arabidopsis thaliana)-type peptidase	MER0020209
AT1G59660	SP	S59	S59.A03	At1g59660 (Arabidopsis thaliana)	MER0020208
AT1G80680	SP	S59	S59.A01	At1g80680 (Arabidopsis thaliana)	MER0020212	PRE
AT1G01900	SB	S8	S08.155	AtSBT1 peptidase (Arabidopsis thaliana)	MER0015428
AT1G04110	SB	S8	S08.084	SDD1 peptidase	MER0015438	SDD1
AT1G20150	SB	S8	S08.A23	At1g20150 (Arabidopsis thaliana)	MER0015435	T20H2.7
AT1G20160	SB	S8	S08.A22	AtSBT5.2 g.p. (Arabidopsis thaliana)	MER0013896	ATSBT5.2/T20H2.6
AT1G30600	SB	S8	S08.A03	At1g30600 (Arabidopsis thaliana)	MER0015429	T5I8.5
AT1G32940	SB	S8	S08.A36	At1g32940 (Arabidopsis thaliana)	MER0015430	F9L11.11
AT1G32950	SB	S8	S08.A27	At1g32950 (Arabidopsis thaliana)	MER0015431	F9L11.12
AT1G32960	SB	S8	S08.A35	At1g32960 (Arabidopsis thaliana)	MER0015432	F9L11.13
AT1G32970	SB	S8	S08.A41	At1g32970 (Arabidopsis thaliana)	MER0015433	F9L11.14
AT1G32980	SB	S8	S08.A31	At1g32980 (Arabidopsis thaliana)	MER0024767
AT1G62340	SB	S8	S08.014	ALE1 peptidase	MER0015439
AT1G66210	SB	S8	S08.A34	At1g66210 (Arabidopsis thaliana)	MER0015436
AT1G66220	SB	S8	S08.A33	At1g66220 (Arabidopsis thaliana)	MER0015437	T6J19.4
AT2G04160	SB	S8	S08.119	AIR3 peptidase	MER0004869	AIR3
AT2G05920	SB	S8	S08.A24	At2g05920 (Arabidopsis thaliana)	MER0015427
AT2G39850	SB	S8	S08.A46	At2g39850 (Arabidopsis thaliana)	MER0003415
AT3G14067	SB	S8	S08.A28	At3g14067 (Arabidopsis thaliana)	MER0014085
AT3G14240	SB	S8	S08.A44	At3g14240 (Arabidopsis thaliana)	MER0006049
AT3G46840	SB	S8	S08.A18	At3g46840 (Arabidopsis thaliana)	MER0005610	T6H20.130
AT3G46850	SB	S8	S08.A06	At3g46850 (Arabidopsis thaliana)	MER0005760	T6H20.120
AT4G00230	SB	S8	S08.A14	At4g00230 (Arabidopsis thaliana)	MER0011813	XSP1
AT4G10510	SB	S8	S08.A49	At4g10510 (Arabidopsis thaliana)	MER0005700
AT4G10520	SB	S8	S08.A38	At4g10530/At4g10520 (Arabidopsis thaliana)	MER0005712	F3H7.14
AT4G10540	SB	S8	S08.A45	At4g10540 (Arabidopsis thaliana)	MER0005757	F7L13.120
AT4G10550	SB	S8	S08.A43	At4g10550 (Arabidopsis thaliana)	MER0005756	F3H7.3
AT4G15040	SB	S8	S08.A17	At4g15040 (Arabidopsis thaliana)	MER0011791	dl3561c
AT4G20430	SB	S8	S08.A01	At4g20430 (Arabidopsis thaliana)	MER0005785	F9F13.80
AT4G20850	SB	S8	S08.A56	SPAP8A3.12c g.p. (Schizosaccharomyces pombe)	MER0011794
AT4G21323	SB	S8	S08.A32	At4g21323 (Arabidopsis thaliana)	MER0017014	T6K22.50
AT4G21326	SB	S8	S08.A30	At4g21326 (Arabidopsis thaliana)	MER0029448
AT4G21630	SB	S8	S08.A47	At4g21630 (Arabidopsis thaliana)	MER0005774	F17L22.90
AT4G21640	SB	S8	S08.A42	At4g21640 (Arabidopsis thaliana)	MER0005710	F17L22.100
AT4G21650	SB	S8	S08.A48	At4g21650 (Arabidopsis thaliana)	MER0005775
AT4G26330	SB	S8	S08.A40	At4g26330 (Arabidopsis thaliana)	MER0005699	T25K17.140
AT4G30020	SB	S8	S08.A02	At2g19170/At4g30020/At2g19170 (Arabidopsis thaliana)	MER0004652	F6G3.50
AT4G34980	SB	S8	S08.A39	At4g34980 (Arabidopsis thaliana)	MER0004641	M4E13.40
AT5G03620	SB	S8	S08.A13	At5g03620 (Arabidopsis thaliana)	MER0015434	F17C15_40
AT5G11940	SB	S8	S08.A37	At5g11940 (Arabidopsis thaliana)	MER0014089
AT5G19660	SB	S8	S08.063	site-1 peptidase	MER0013912
AT5G44530	SB	S8	S08.A04	At5g44530 (Arabidopsis thaliana)	MER0013893
AT5G45640	SB	S8	S08.A05	At5g45640 (Arabidopsis thaliana)	MER0014329
AT5G45650	SB	S8	S08.082	Mername-AA210 peptidase	MER0014328
AT5G51750	SB	S8	S08.A25	At5g51750 (Arabidopsis thaliana)	MER0006048	SBT1.3
AT5G58820	SB	S8	S08.A11	At5g58820 (Arabidopsis thaliana)	MER0014312
AT5G58830	SB	S8	S08.A12	At5g58830 (Arabidopsis thaliana)	MER0014311
AT5G58840	SB	S8	S08.A07	At5g58840 (Arabidopsis thaliana)	MER0014310
AT5G59090	SB	S8	S08.A20	At5g59090 (Arabidopsis thaliana)	MER0001454
AT5G59100	SB	S8	S08.A19	At5g59100 (Arabidopsis thaliana)	MER0001467
AT5G59120	SB	S8	S08.A21	At5g59120 (Arabidopsis thaliana)	MER0014309	SBT4.13
AT5G59130	SB	S8	S08.A15	At5g59130 (Arabidopsis thaliana)	MER0001451
AT5G59190	SB	S8	S08.A09	At5g59190 (Arabidopsis thaliana)	MER0014325
AT5G59810	SB	S8	S08.A26	At5g59810 (Arabidopsis thaliana)	MER0014315
AT5G67090	SB	S8	S08.A16	At5g67090 (Arabidopsis thaliana)	MER0006036
AT5G67360	SB	S8	S08.112	ARA12 peptidase	MER0001368	ARA12
AT1G13610	SC	S9	S09.A23	At1g13610 (Arabidopsis thaliana)	MER0017244	F13B4.9
AT1G19190	SC	S9	unassigned	family S9 unassigned peptidases	MER0036041	CXE1
AT1G20380	SC	S9	S09.A01	At1g20380 (Arabidopsis thaliana)	MER0002490	F14O10.2
AT1G26120	SC	S9	S09.A21	At1g26120 (Arabidopsis thaliana)-type peptidase	MER0036027	ICMEL1
AT1G29840	SC	S9	S09.A19	At1g29840 (Arabidopsis thaliana)	MER0036038	F1N18.12
AT1G32190	SC	S9	S09.A30	At1g32190 (Arabidopsis thaliana)-type peptidase	MER0031564	F3C3.3
AT1G47480	SC	S9	unassigned	family S9 unassigned peptidases	MER0036032	CXE2
AT1G49650	SC	S9	unassigned	family S9 unassigned peptidases	MER0036031	CXE4
AT1G50380	SC	S9	S09.010	oligopeptidase B	MER0005991	F14I3.4
AT1G66900	SC	S9	S09.A34	At1g66900 (Arabidopsis thaliana)-type peptidase	MER0017256
AT1G68620	SC	S9	S09.A15	At1g68620 (Arabidopsis thaliana)	MER0043003	CXE6
AT1G69020	SC	S9	S09.B08	At1g69020 g.p. (Arabidopsis thaliana)	MER0011872
AT1G76140	SC	S9	S09.A02	At1g76140 (Arabidopsis thaliana)-type peptidase	MER0015621
AT2G03550	SC	S9	unassigned	family S9 unassigned peptidases	MER0035974	CXE7
AT2G19550	SC	S9	S09.A18	At2g19550 (Arabidopsis thaliana)	MER0031569
AT2G24320	SC	S9	S09.A28	At2g24320 (Arabidopsis thaliana)	MER0017378
AT2G45600	SC	S9	S09.A07	At2g45600 (Arabidopsis thaliana)	MER0036028	CXE8
AT2G45610	SC	S9	S09.A11	At2g45610 (Arabidopsis thaliana)	MER0036034	CXE9
AT2G47390	SC	S9	S09.021	glutamyl endopeptidase C	MER0004925	GEP
AT3G01690	SC	S9	S09.A20	At3g01690 (Arabidopsis thaliana)	MER0017377	F28J7.1
AT3G02410	SC	S9	S09.A62	F16b3.4 protein (Arabidopsis thaliana)	MER0036044	ICMEL2
AT3G05120	SC	S9	S09.A10	At5g23530 (Arabidopsis thaliana)	MER0036045	GID1A
AT3G15650	SC	S9	S09.A55	At3G15650 protein (Arabidopsis thaliana)	MER0208755
AT3G19970	SC	S9	S09.A57	At3G19970 protein (Arabidopsis thaliana)	MER0213608
AT3G23540	SC	S9	S09.A59	MDB19.2 protein (Arabidopsis thaliana)	MER0031552
AT3G27320	SC	S9	S09.A05	At3g27320 (Arabidopsis thaliana)-type peptidase	MER0036040	CXE11
AT3G30380	SC	S9	S09.A32	At3g30380 (Arabidopsis thaliana)	MER0031566
AT3G47560	SC	S9	S09.A31	At3g47560 (Arabidopsis thaliana)	MER0031565
AT3G47590	SC	S9	S09.A17	At3g47590 (Arabidopsis thaliana)	MER0045479	F1P2.140
AT3G48690	SC	S9	S09.A09	At3g48690 (Arabidopsis thaliana)	MER0036030	CXE12
AT3G48700	SC	S9	S09.A13	At3g48700 (Arabidopsis thaliana)	MER0036046	CXE13
AT3G63010	SC	S9	non-peptidase homologue	family S9 non-peptidase homologues	MER0036042	GID1B
AT4G14570	SC	S9	unassigned	subfamily S9D unassigned peptidases	MER0036035	aare
AT4G17150	SC	S9	S09.A29	At4g17150 (Arabidopsis thaliana)-type peptidase	MER0031551	dl4610w
AT4G24760	SC	S9	S09.A04	At4g24760 (Arabidopsis thaliana)	MER0017373	F22K18.40
AT4G31020	SC	S9	S09.A33	At4g31020 (Arabidopsis thaliana)-type peptidase	MER0031568
AT5G06570	SC	S9	non-peptidase homologue	family S9 non-peptidase homologues	MER0044579	CXE15
AT5G11910	SC	S9	S09.A58	F14F18_80 protein (Arabidopsis thaliana)	MER0036036
AT5G14310	SC	S9	S09.A08	At5g14310 (Arabidopsis thaliana)	MER0036029	CXE16
AT5G14390	SC	S9	S09.A27	At5g14390 (Arabidopsis thaliana)-type peptidase	MER0017374	F18O22_180
AT5G15860	SC	S9	S09.A26	At5g15860 (Arabidopsis thaliana)-type peptidase	MER0031570	ICME
AT5G16080	SC	S9	S09.A12	At5g16080 (Arabidopsis thaliana)	MER0036039	CXE17
AT5G19630	SC	S9	S09.A16	At5g19630 (Arabidopsis thaliana)	MER0045469
AT5G20060	SC	S9	S09.A56	At5G20060 protein (Arabidopsis thaliana)	MER0210019
AT5G20520	SC	S9	S09.A24	At5g20520 (Arabidopsis thaliana)-type peptidase	MER0017246	WAV2
AT5G23530	SC	S9	S09.A10	At5g23530 (Arabidopsis thaliana)	MER0036033	CXE18
AT5G24260	SC	S9	S09.A03	At5g24260 (Arabidopsis thaliana)	MER0005994
AT5G25770	SC	S9	S09.A06	At5g25770 (Arabidopsis thaliana)	MER0048191
AT5G27320	SC	S9	S09.A10	At5g23530 (Arabidopsis thaliana)	MER0036037	GID1C
AT5G36210	SC	S9	S09.074	tyrosyl aminopeptidase (Raphanus-type)	MER0015682
AT5G38220	SC	S9	S09.A25	At5g38220 (Arabidopsis thaliana)	MER0017250
AT5G62180	SC	S9	S09.A14	At5g62180 (Arabidopsis thaliana)	MER0042911	CXE20
AT5G66960	SC	S9	non-peptidase homologue	subfamily S9A non-peptidase homologues	MER0005986
AT1G13060	PB	T1	T01.A10	PBE2 g.p. (Arabidopsis thaliana)	MER0004347	PBE2
AT1G21720	PB	T1	non-peptidase homologue	subfamily T1A non-peptidase homologues	MER0004362	PBC1/PBC2
AT1G47250	PB	T1	T01.976	proteasome subunit alpha 1	MER0000563	PAF2
AT1G56450	PB	T1	T01.987	proteasome subunit beta 4	MER0004348	At1g56450 /PBG1
AT1G79210	PB	T1	T01.972	proteasome subunit alpha 2	MER0015623	PAB1/PAB2
AT2G05840	PB	T1	unassigned	subfamily T1A unassigned peptidases	MER0011753	PAA2
AT2G27020	PB	T1	unassigned	subfamily T1A unassigned peptidases	MER0004345	PAG1
AT3G14290	PB	T1	T01.995	Mername-AA242 peptidase homologue (Mus musculus)	MER0014076	PAE1/PAE2
AT3G22110	PB	T1	non-peptidase homologue	subfamily T1A non-peptidase homologues	MER0004326	PAC1
AT3G22630	PB	T1	T01.984	proteasome subunit beta 2	MER0004322	PBD1/PBD2
AT3G27430	PB	T1	T01.011	proteasome subunit beta2c	MER0004325	PBB1/PBB2
AT3G60820	PB	T1	unassigned	subfamily T1A unassigned peptidases	MER0001905	PBF1
AT4G14800	PB	T1	non-peptidase homologue	subfamily T1A non-peptidase homologues	MER0466734	PBD2
AT4G15160	PB	T1	T01.973	proteasome subunit alpha 4	MER0017296	dl3625w
AT4G15165	PB	T1	T01.973	proteasome subunit alpha 4	MER0466618
AT4G31300	PB	T1	T01.010	proteasome subunit beta1c	MER0004346	PBA1
AT5G35590	PB	T1	T01.971	proteasome subunit alpha 6	MER0004343	PAA1
AT5G66140	PB	T1	unassigned	subfamily T1A unassigned peptidases	MER0000562	PAD1/PAD2/prc6c
AT3G16150	PB	T2	T02.A02	At3g16150 (Arabidopsis thaliana)	MER0013976
AT4G00590	PB	T2	T02.004	taspase-1	MER0011814
AT5G08100	PB	T2	T02.A01	At5g08100 (Arabidopsis thaliana)	MER0003303
AT5G61540	PB	T2	T02.001	glycosylasparaginase precursor	MER0006143
AT1G69820	PB	T3	T03.008	gamma-glutamyltransferase (plant)	MER0002718	GGT1/T17F3.15
AT4G29210	PB	T3	T03.A01	At4g29210 (Arabidopsis thaliana)	MER0011800	GGT4
AT4G39650	PB	T3	T03.A03	At4g39650 (Arabidopsis thaliana)	MER0011811	GGT2
AT2G37500	PE	T5	T05.001	ornithine acetyltransferase precursor	MER0035963
AT2G44220	U-	U74	unassigned	family U74 unassigned peptidases	MER0899403	At2g44220
AT2G44250	U-	U74	unassigned	family U74 unassigned peptidases	MER1003010	At2g44250
AT4G10220	U-	U74	unassigned	family U74 unassigned peptidases	MER1072641	T9A4.9
AT1G10750	U-	U74	unassigned	family U74 unassigned peptidases	MER0946094	T16B5.11
AT1G10190	U-	U74	unassigned	family U74 unassigned peptidases	MER1070177
AT2G27320	U-	U74	unassigned	family U74 unassigned peptidases	MER1023877	At2g27320
AT3G04490	U-	U74	unassigned	family U74 unassigned peptidases	MER1072161	T27C4.14
AT1G70550	U-	U74	unassigned	family U74 unassigned peptidases	MER0974938
AT5G60380	U-	U74	unassigned	family U74 unassigned peptidases	MER1072419
AT4G15050	U-	U74	unassigned	family U74 unassigned peptidases	MER1069820
AT5G25960	U-	U74	unassigned	family U74 unassigned peptidases	MER1021277
AT2G38255	U-	U74	unassigned	family U74 unassigned peptidases	MER1061489
AT4G23080	U-	U74	unassigned	family U74 unassigned peptidases	MER1070813
AT4G23370	U-	U74	unassigned	family U74 unassigned peptidases	MER1021476
AT1G23340	U-	U74	unassigned	family U74 unassigned peptidases	MER1025392
AT5G04937	U-	U74	unassigned	family U74 unassigned peptidases	MER1067957
AT5G36770	U-	U74	unassigned	family U74 unassigned peptidases	MER1071651
AT2G24950	U-	U74	unassigned	family U74 unassigned peptidases	MER1059505
AT5G50150	U-	U74	unassigned	family U74 unassigned peptidases	MER0914416	AT5G50150
AT4G17860	U-	U74	unassigned	family U74 unassigned peptidases	MER1068495	AT4g17860
AT4G23350	U-	U74	unassigned	family U74 unassigned peptidases	MER1024481	F16G20.50
AT4G23360	U-	U74	unassigned	family U74 unassigned peptidases	MER1024597	F16G20.60
AT4G23380	U-	U74	unassigned	family U74 unassigned peptidases	MER1021780	F16G20.80
AT4G23390	U-	U74	unassigned	family U74 unassigned peptidases	MER1019865	F16G20.90
AT2G44210	U-	U74	unassigned	family U74 unassigned peptidases	MER0972963
AT2G20170	U-	U74	unassigned	family U74 unassigned peptidases	MER1021560
AT1G55360	U-	U74	unassigned	family U74 unassigned peptidases	MER0986781
AT2G17750	U-	U74	unassigned	family U74 unassigned peptidases	MER0945779	NIP1
AT2G19360	U-	U74	unassigned	family U74 unassigned peptidases	MER1019774
AT2G35250	U-	U74	unassigned	family U74 unassigned peptidases	MER1023781
AT3G48230	U-	U74	unassigned	family U74 unassigned peptidases	MER0925536	T24C20_110
AT4G17505	U-	U74	unassigned	family U74 unassigned peptidases	MER1023276
AT4G23365	U-	U74	unassigned	family U74 unassigned peptidases	MER1022737
AT5G18460	U-	U74	unassigned	family U74 unassigned peptidases	MER0899158
AT5G19170	U-	U74	unassigned	family U74 unassigned peptidases	MER1019556
AT5G25950	U-	U74	unassigned	family U74 unassigned peptidases	MER1020965	T1N24.4
AT5G37520	U-	U74	unassigned	family U74 unassigned peptidases	MER1071646
AT5G46810	U-	U74	unassigned	family U74 unassigned peptidases	MER1029969
AT3G13510	U-	U74	unassigned	family U74 unassigned peptidases	MER0980400
AT5G25410	U-	U74	unassigned	family U74 unassigned peptidases	MER1063536
AT5G25415	U-	U74	unassigned	family U74 unassigned peptidases	MER1061326
AT2G03930	U-	U74	unassigned	family U74 unassigned peptidases	MER1067338
AT5G11660	U-	U74	unassigned	family U74 unassigned peptidases	MER1065742
AT5G46200	U-	U74	unassigned	family U74 unassigned peptidases	MER1026546
AT4G15053	U-	U74	unassigned	family U74 unassigned peptidases	MER1072540

## Sheet: Table S3
Table S3 The FtsH, Clp, DegP and Lon proteases from Arabidopsis and Chlamydomonas
	Name in Arabidopsis	Gene locus in Arabidopsis (accesstion nubmer in TAIR 10)	Localization in Arabidopsis*	Name in Chlamydomonas	Gene locus in Chlamydomonas (accesstion nubmer in Phytozome 12.1.6)	Localization in Chlamydomonas*
FtsH	AtFtsH1	AT1G50250	C/T	CrFtsH1	Cre12.g485800	C/T
	AtFtsH5	AT5G42270	C/T
	AtFtsH2	AT2G30950	C/T	CrFtsH2	Cre17.g720050	C/T
	AtFtsH8	AT1G06430	C/T
	AtFtsH6	AT5G15250	C
	AtFtsH3	AT2G29080	M	CrFtsH3	Cre01.g019850	M
	AtFtsH10	AT1G07510	M
	AtFtsH4	AT2G26140	M	CrFtsH4	Cre13.g568400	M
	AtFtsH7	AT3G47060	C/E	CrFtsH7	Cre02.g078966	C
	AtFtsH9	AT5G58870	C/E
	AtFtsH11	AT5G53170	C/E	CrFtsH11	Cre14.g625625	C
	AtFtsH12	AT1G79560	C/E	no homologue
	AtFtsHi1	AT4G23940	C/E	no homologue
	AtFtsHi2	AT3G16290	C/E	no homologue
	AtFtsHi3	AT3G02450	C/E	CrFHL2	Cre09.g393950	C
	AtFtsHi4	AT5G64580	C/E	CrFHL1	Cre03.g201100	C
	AtFtsHi5	AT3G04340	C/E	CrFHL3	Cre07.g352350	C
Clp	AtClpP1	ATCG00670	C/S	CrClpP1	CreCp.g001500	C
	AtClpP2	AT5G23140	M	CrClpP2	Cre12.g521450	O
	AtClpP3	AT1G66670	C/S	CrClpP3	Cre12.g500950	C
	AtClpP4	AT5G45390	C/S
	AtClpP5	AT1G02560	C/S	CrClpP5	Cre12.g486100	C
	AtClpP6	AT1G11750	C/S	CrClpR6	Cre06.g299650	C
	AtClpR1	AT1G49970	C/S	CrClpR1	Cre14.g619100	C
	AtClpR2	AT1G12410	C/S	CrClpR2	Cre16.g682900	C
	AtClpR3	AT1G09130	C/S	CrClpR3	Cre07.g331500	C
	AtClpR4	AT4G17040	C/S	CrClpR4	Cre03.g204350	C
DegP	AtDegP1	At3g27925	C/T	CrDegP1A	Cre02.g088400	M
				CrDegP1B	Cre14.g630550	C
				CrDegP1C	Cre12.g498500	C/S
	AtDegP2	At2g47940	C/S	CrDegP2	Cre13.g579901	O
	AtDegP3	At1g65630	N	CrDegP3A	Cre14.g617600	C
				CrDegP3B	Cre01.g013300	M
	AtDegP4	At1g65640	N	no homologue
	AtDegP5	At4g18370	C/T	CrDegP5	Cre02.g110600	C
	AtDegP6	At1g51150	C& M	no homologue
	AtDegP7	At3g03380	C/S	CrDegP7	Cre03.g180650	O
	AtDegP8	At5g39830	C/T	CrDegP8	Cre01.g028350	C
	AtDegP9	At5g40200	N	no homologue
	AtDegP10	At5g36950	M	CrDegP10	Cre02.g092000	M
	AtDegP11	At3g16540	M & N	no homologue
	AtDegP12	At3g16550	M & N	no homologue
	AtDegP13	At5g40560	O	no homologue
	AtDegP14	At5g27660	M	no homologue
	AtDegP15	At1g28320	P	CrDegP15	Cre12.g548200	O
	AtDegP16	At5g54745	O	no homologue
Lon	AtLon1	AT5G26860	M & C	CrLon	Cre06.g281350	M
	AtLon2	AT5G47040	P
	AtLon3	AT3G05780	N
	AtLon4	AT3G05790	M & C
C/S: chloroplast stroma
C/E: chloroplast envelope
C/T: chloroplast thylakoid
C: chloroplast
M: mitochondrion
N: nucleolus
P: peroxisome
O: others
* Italic, predicted location.
